# Supplementary material for: 5-(Prop-2-yn­yl)-5H-dibenzo[b,f]azepine
Source: Acta Crystallogr Sect E Struct Rep Online. 2012 Mar 17;68(Pt 4):o1101. doi: 10.1107/S1600536812007866 (PMC3344052; doi:10.1107/S1600536812007866)
Supplement: Supplementary file 1 [file e-68-o1101-sup1.cif]

##############################################################################
#                                                                            #
# This CIF contains the data in a paper accepted for publication in          #
# Acta Crystallographica Section E. It conforms to the requirements of       #
# Notes for Authors for Acta Crystallographica Section E, and has been       #
# peer reviewed under the auspices of the IUCr Commission on Journals.       #
#                                                                            #
# Full details of the Crystallographic Information File format               #
# are given in the paper "The Crystallographic Information File (CIF):       #
# a New Standard Archive File for Crystallography" by S. R. Hall, F. H.      #
# Allen and I. D. Brown [Acta Cryst. (1991), A47, 655-685].                  #
#                                                                            #
# The current version of the core CIF dictionary is obtainable from          #
# ftp://ftp.iucr.org/pub/cif_core.dic.                                       #
#                                                                            #
# Software is freely available for graphical display of the structure(s)     #
# in this CIF. For information consult the CIF software page                 #
# http://www.iucr.org/resources/cif/software.                                #
#                                                                            #
# This file may be used for bona fide research purposes within the           #
# scientific community so long as proper attribution is given to the journal # 
# article from which it was obtained.                                        #
#                                                                            #
##############################################################################
data_global
_audit_creation_method     'form.cif (version 2.0)'
_journal_data_validation_number     ?
_journal_date_recd_electronic     2012-01-26
_journal_date_accepted     2012-02-21
_journal_name_full     'Acta Crystallographica, Section E'
_journal_year     2012
_journal_volume     68
_journal_issue      4
_journal_page_first     o1101
_journal_page_last     o1101
_journal_paper_category     QO
_journal_paper_doi     10.1107/S1600536812007866
_journal_coeditor_code     RZ2705
_publ_contact_author_name     'Yousuf, S. '
_publ_contact_author_address
;
      HEJ Research Institute of Chemistry,
      International Cenetr for Chemical and Biological Sciences,
      University of Karachi,
      Karachi 75270, Pakistan
;
_publ_contact_author_email     'dr.sammer.yousuf@gmail.com'
_publ_contact_author_fax     '+92-21 34819018-9'
_publ_contact_author_phone     '+92-21 34824924'
_publ_section_title
;
5-(Prop-2-ynyl)-5<i>H</i>-dibenzo[<i>b</i>,<i>f</i>]azepine
;
loop_
    _publ_author_name
    _publ_author_footnote
    _publ_author_address
    'S. Yousuf' ?
;     HEJ Research Institute of Chemistry,
      International Center for Chemical and Biological Sciences,
      University of Karachi,
      Karachi 75270, Pakistan
;
    'M. Khan' ?
;     HEJ Research Institute of Chemistry,
      International Center for Chemical and Biological Sciences,
      University of Karachi,
      Karachi 75270, Pakistan
;
    'S. Fazal' ?
;     HEJ Research Institute of Chemistry,
      International Center for Chemical and Biological Sciences,
      University of Karachi,
      Karachi 75270, Pakistan
;
    'M. Butt' ?
;     HEJ Research Institute of Chemistry,
      International Center for Chemical and Biological Sciences,
      University of Karachi,
      Karachi 75270, Pakistan
;
    'F. Z. Basha' ?
;     HEJ Research Institute of Chemistry,
      International Center for Chemical and Biological Sciences,
      University of Karachi,
      Karachi 75270, Pakistan
;
data_I
_audit_creation_method     SHELXL-97
_chemical_name_systematic
;
5-(Prop-2-ynyl)-5<i>H</i>-dibenzo[<i>b</i>,<i>f</i>]azepine
;
_chemical_name_common     ?
_chemical_formula_moiety     'C17 H13 N'
_chemical_formula_sum     'C17 H13 N'
_chemical_formula_iupac     'C17 H13 N'
_chemical_formula_weight     231.28
_chemical_melting_point     ?
_symmetry_cell_setting     monoclinic
_symmetry_space_group_name_H-M     'P 21/c'
_symmetry_space_group_name_Hall     '-P 2ybc'
loop_
    _symmetry_equiv_pos_as_xyz
    'x, y, z'
    '-x, y+1/2, -z+1/2'
    '-x, -y, -z'
    'x, -y-1/2, z-1/2'
_cell_length_a     11.4406(5)
_cell_length_b     10.0256(4)
_cell_length_c     22.3155(10)
_cell_angle_alpha     90.00
_cell_angle_beta     92.9100(10)
_cell_angle_gamma     90.00
_cell_volume     2556.26(19)
_cell_formula_units_Z     8
_cell_measurement_reflns_used     2353
_cell_measurement_theta_min     2.49
_cell_measurement_theta_max     20.52
_cell_measurement_temperature     273(2)
_exptl_crystal_description     block
_exptl_crystal_colour     yellow
_exptl_crystal_size_max     0.36
_exptl_crystal_size_mid     0.19
_exptl_crystal_size_min     0.15
_exptl_crystal_density_diffrn     1.202
_exptl_crystal_density_meas     ?
_exptl_crystal_density_method     'not measured'
_exptl_crystal_F_000     976
_exptl_absorpt_coefficient_mu     0.070
_exptl_absorpt_correction_type     multi-scan
_exptl_absorpt_process_details     '(SADABS; Bruker, 2000)'
_exptl_absorpt_correction_T_min     0.9753
_exptl_absorpt_correction_T_max     0.9896
_exptl_special_details
;
;
_diffrn_ambient_temperature     273(2)
_diffrn_radiation_type     MoK\a
_diffrn_radiation_wavelength     0.71073
_diffrn_radiation_source     'fine-focus sealed tube'
_diffrn_radiation_monochromator     graphite
_diffrn_measurement_device_type
;
Bruker SMART APEX CCD area-detector
;
_diffrn_measurement_method     '\w scan'
_diffrn_detector_area_resol_mean     ?
_diffrn_reflns_number     14791
_diffrn_reflns_av_R_equivalents     0.0309
_diffrn_reflns_av_sigmaI/netI     0.0365
_diffrn_reflns_theta_min     1.78
_diffrn_reflns_theta_max     25.50
_diffrn_reflns_theta_full     25.50
_diffrn_measured_fraction_theta_max     1.000
_diffrn_measured_fraction_theta_full     1.000
_diffrn_reflns_limit_h_min     -13
_diffrn_reflns_limit_h_max     13
_diffrn_reflns_limit_k_min     -12
_diffrn_reflns_limit_k_max     12
_diffrn_reflns_limit_l_min     -25
_diffrn_reflns_limit_l_max     27
_diffrn_standards_number     ?
_diffrn_standards_interval_count     ?
_diffrn_standards_interval_time     ?
_diffrn_standards_decay_%     ?
_refine_special_details
;
Refinement of <i>F</i>^2^ against ALL reflections. The weighted <i>R</i>-factor
<i>wR</i> and goodness of fit <i>S</i> are based on <i>F</i>^2^, conventional
<i>R</i>-factors <i>R</i> are based on <i>F</i>, with <i>F</i> set to zero for
negative <i>F</i>^2^. The threshold expression of <i>F</i>^2^ >
\s(<i>F</i>^2^) is used only for calculating <i>R</i>-factors(gt) <i>etc</i>.
and is not relevant to the choice of reflections for refinement.
<i>R</i>-factors based on <i>F</i>^2^ are statistically about twice as large
as those based on <i>F</i>, and <i>R</i>- factors based on ALL data will be
even larger.
;
_reflns_number_total     4760
_reflns_number_gt     2894
_reflns_threshold_expression     I>2sigma(I)
_refine_ls_structure_factor_coef     Fsqd
_refine_ls_matrix_type     full
_refine_ls_R_factor_all     0.0895
_refine_ls_R_factor_gt     0.0476
_refine_ls_wR_factor_gt     0.1084
_refine_ls_wR_factor_ref     0.1289
_refine_ls_goodness_of_fit_ref     1.021
_refine_ls_restrained_S_all     1.021
_refine_ls_number_reflns     4760
_refine_ls_number_parameters     333
_refine_ls_number_restraints     0
_refine_ls_hydrogen_treatment     mixed
_refine_ls_weighting_scheme     calc
_refine_ls_weighting_details
         'calc w=1/[\s^2^(Fo^2^)+(0.0567P)^2^+0.1752P] where P=(Fo^2^+2Fc^2^)/3'
_atom_sites_solution_hydrogens     geom
_atom_sites_solution_primary     direct
_atom_sites_solution_secondary     difmap
_refine_ls_shift/su_max     0.000
_refine_ls_shift/su_mean     0.000
_refine_diff_density_max     0.125
_refine_diff_density_min     -0.166
_refine_ls_extinction_method     none
_refine_ls_extinction_coef     ?
loop_
    _atom_type_symbol
    _atom_type_description
    _atom_type_scat_dispersion_real
    _atom_type_scat_dispersion_imag
    _atom_type_scat_source
    'C' 'C' 0.0033 0.0016
                         'International Tables Vol C Tables 4.2.6.8 and 6.1.1.4'
    'H' 'H' 0.0000 0.0000
                         'International Tables Vol C Tables 4.2.6.8 and 6.1.1.4'
    'N' 'N' 0.0061 0.0033
                         'International Tables Vol C Tables 4.2.6.8 and 6.1.1.4'
_computing_data_collection     'SMART (Bruker, 2000)'
_computing_cell_refinement     'SAINT (Bruker, 2000)'
_computing_data_reduction     'SAINT (Bruker, 2000)'
_computing_structure_solution     'SHELXS97 (Sheldrick, 2008)'
_computing_structure_refinement     'SHELXL97 (Sheldrick, 2008)'
_computing_molecular_graphics     'SHELXTL (Sheldrick, 2008)'
_computing_publication_material
;
SHELXTL (Sheldrick, 2008), PARST (Nardelli, 1995) and PLATON
(Spek, 2009)
;
loop_
    _atom_site_type_symbol
    _atom_site_label
    _atom_site_fract_x
    _atom_site_fract_y
    _atom_site_fract_z
    _atom_site_U_iso_or_equiv
    _atom_site_adp_type
    _atom_site_calc_flag
    _atom_site_refinement_flags
    _atom_site_occupancy
    _atom_site_symmetry_multiplicity
    _atom_site_disorder_assembly
    _atom_site_disorder_group
    N N1 0.35570(12) 0.40653(14) 0.17436(6) 0.0525(4) Uani d . 1 1 . .
    N N2 0.10076(12) 0.57540(14) -0.14279(7) 0.0564(4) Uani d . 1 1 . .
    C C1 0.3841(3) 0.1387(3) 0.06172(12) 0.0989(9) Uani d . 1 1 . .
    H H1A 0.3522 0.0556 0.0520 0.119 Uiso calc R 1 1 . .
    C C2 0.4688(3) 0.1918(4) 0.02656(12) 0.1181(13) Uani d . 1 1 . .
    H H2A 0.4935 0.1447 -0.0064 0.142 Uiso calc R 1 1 . .
    C C3 0.5156(3) 0.3127(4) 0.04036(12) 0.1084(10) Uani d . 1 1 . .
    H H3A 0.5714 0.3490 0.0162 0.130 Uiso calc R 1 1 . .
    C C4 0.4818(2) 0.3821(2) 0.08950(10) 0.0771(6) Uani d . 1 1 . .
    H H4A 0.5161 0.4642 0.0988 0.092 Uiso calc R 1 1 . .
    C C5 0.39677(17) 0.33144(19) 0.12571(8) 0.0578(5) Uani d . 1 1 . .
    C C6 0.37342(15) 0.35079(17) 0.23312(8) 0.0514(5) Uani d . 1 1 . .
    C C7 0.44563(17) 0.4125(2) 0.27675(9) 0.0643(5) Uani d . 1 1 . .
    H H7A 0.4914 0.4848 0.2664 0.077 Uiso calc R 1 1 . .
    C C8 0.4501(2) 0.3673(2) 0.33551(10) 0.0757(6) Uani d . 1 1 . .
    H H8A 0.4980 0.4099 0.3645 0.091 Uiso calc R 1 1 . .
    C C9 0.3841(2) 0.2598(2) 0.35101(10) 0.0780(6) Uani d . 1 1 . .
    H H9A 0.3852 0.2306 0.3906 0.094 Uiso calc R 1 1 . .
    C C10 0.31622(19) 0.1957(2) 0.30754(10) 0.0707(6) Uani d . 1 1 . .
    H H10A 0.2731 0.1215 0.3181 0.085 Uiso calc R 1 1 . .
    C C11 0.30968(16) 0.23809(18) 0.24806(9) 0.0570(5) Uani d . 1 1 . .
    C C12 0.2357(2) 0.1663(2) 0.20414(11) 0.0782(7) Uani d . 1 1 . .
    H H12A 0.1695 0.1254 0.2183 0.094 Uiso calc R 1 1 . .
    C C13 0.2524(2) 0.1527(2) 0.14597(12) 0.0834(7) Uani d . 1 1 . .
    H H13A 0.1974 0.1010 0.1244 0.100 Uiso calc R 1 1 . .
    C C14 0.3450(2) 0.2079(2) 0.11208(9) 0.0697(6) Uani d . 1 1 . .
    C C15 0.36741(17) 0.55153(18) 0.17127(9) 0.0644(5) Uani d . 1 1 . .
    H H15A 0.3342 0.5912 0.2062 0.077 Uiso calc R 1 1 . .
    H H15B 0.4498 0.5748 0.1720 0.077 Uiso calc R 1 1 . .
    C C16 0.30875(19) 0.6063(2) 0.11707(10) 0.0678(6) Uani d . 1 1 . .
    C C17 0.2623(2) 0.6535(3) 0.07470(13) 0.0897(8) Uani d . 1 1 . .
    H H17A 0.224(2) 0.690(3) 0.0417(11) 0.125(10) Uiso d . 1 1 . .
    C C18 0.2287(2) 0.8931(2) -0.08634(13) 0.0902(8) Uani d . 1 1 . .
    H H18A 0.2908 0.9494 -0.0940 0.108 Uiso calc R 1 1 . .
    C C19 0.1591(3) 0.9229(3) -0.04040(14) 0.1062(10) Uani d . 1 1 . .
    H H19A 0.1734 0.9993 -0.0175 0.127 Uiso calc R 1 1 . .
    C C20 0.0687(3) 0.8409(3) -0.02805(11) 0.0979(9) Uani d . 1 1 . .
    H H20A 0.0209 0.8613 0.0032 0.117 Uiso calc R 1 1 . .
    C C21 0.0478(2) 0.7265(2) -0.06211(10) 0.0759(6) Uani d . 1 1 . .
    H H21A -0.0135 0.6701 -0.0533 0.091 Uiso calc R 1 1 . .
    C C22 0.11748(17) 0.69593(18) -0.10896(9) 0.0576(5) Uani d . 1 1 . .
    C C23 0.05986(16) 0.59232(17) -0.20371(8) 0.0535(5) Uani d . 1 1 . .
    C C24 -0.04889(18) 0.5457(2) -0.22448(10) 0.0688(6) Uani d . 1 1 . .
    H H24A -0.0993 0.5092 -0.1975 0.083 Uiso calc R 1 1 . .
    C C25 -0.0833(2) 0.5525(2) -0.28392(11) 0.0818(7) Uani d . 1 1 . .
    H H25A -0.1562 0.5198 -0.2971 0.098 Uiso calc R 1 1 . .
    C C26 -0.0107(3) 0.6074(2) -0.32395(11) 0.0859(7) Uani d . 1 1 . .
    H H26A -0.0342 0.6122 -0.3644 0.103 Uiso calc R 1 1 . .
    C C27 0.0972(2) 0.65544(19) -0.30433(10) 0.0769(6) Uani d . 1 1 . .
    H H27A 0.1462 0.6926 -0.3319 0.092 Uiso calc R 1 1 . .
    C C28 0.13471(17) 0.64939(17) -0.24365(9) 0.0591(5) Uani d . 1 1 . .
    C C29 0.25089(19) 0.6983(2) -0.22446(11) 0.0739(6) Uani d . 1 1 . .
    H H29A 0.3091 0.6891 -0.2518 0.089 Uiso calc R 1 1 . .
    C C30 0.28259(18) 0.7546(2) -0.17196(12) 0.0773(7) Uani d . 1 1 . .
    H H30A 0.3605 0.7805 -0.1667 0.093 Uiso calc R 1 1 . .
    C C31 0.20917(18) 0.78001(19) -0.12236(10) 0.0645(6) Uani d . 1 1 . .
    C C32 0.05539(18) 0.45998(19) -0.11137(9) 0.0681(6) Uani d . 1 1 . .
    H H32A 0.0450 0.3860 -0.1391 0.082 Uiso calc R 1 1 . .
    H H32B -0.0203 0.4817 -0.0963 0.082 Uiso calc R 1 1 . .
    C C33 0.1359(2) 0.4210(2) -0.06140(10) 0.0707(6) Uani d . 1 1 . .
    C C34 0.2009(3) 0.3889(3) -0.02264(13) 0.0962(8) Uani d . 1 1 . .
    H H34A 0.252(3) 0.361(3) 0.0083(13) 0.148(12) Uiso d . 1 1 . .
loop_
    _atom_site_aniso_label
    _atom_site_aniso_U_11
    _atom_site_aniso_U_22
    _atom_site_aniso_U_33
    _atom_site_aniso_U_12
    _atom_site_aniso_U_13
    _atom_site_aniso_U_23
    N1 0.0636(9) 0.0430(8) 0.0517(9) -0.0030(7) 0.0095(7) -0.0013(7)
    N2 0.0611(9) 0.0493(9) 0.0591(10) -0.0075(7) 0.0062(8) 0.0061(8)
    C1 0.149(3) 0.0786(17) 0.0660(17) 0.0438(17) -0.0289(17) -0.0157(14)
    C2 0.164(3) 0.136(3) 0.0529(17) 0.089(3) -0.0006(19) -0.0074(19)
    C3 0.109(2) 0.149(3) 0.0688(18) 0.068(2) 0.0261(15) 0.0170(19)
    C4 0.0741(14) 0.0982(16) 0.0600(14) 0.0252(13) 0.0154(12) 0.0100(13)
    C5 0.0647(12) 0.0612(12) 0.0474(11) 0.0154(10) 0.0010(10) 0.0009(10)
    C6 0.0530(10) 0.0502(10) 0.0516(11) 0.0057(9) 0.0095(9) -0.0038(9)
    C7 0.0680(12) 0.0599(12) 0.0651(13) 0.0002(10) 0.0047(11) -0.0076(10)
    C8 0.0884(16) 0.0767(15) 0.0608(14) 0.0191(13) -0.0061(12) -0.0133(12)
    C9 0.0987(17) 0.0787(15) 0.0577(14) 0.0303(14) 0.0149(13) 0.0067(12)
    C10 0.0766(14) 0.0637(13) 0.0734(15) 0.0110(11) 0.0211(12) 0.0151(11)
    C11 0.0597(11) 0.0499(10) 0.0621(12) 0.0041(9) 0.0102(10) 0.0060(9)
    C12 0.0802(15) 0.0585(12) 0.0955(18) -0.0184(11) -0.0002(14) 0.0123(12)
    C13 0.1049(18) 0.0552(13) 0.0867(18) -0.0142(12) -0.0278(16) -0.0035(12)
    C14 0.0937(16) 0.0578(12) 0.0560(13) 0.0169(12) -0.0129(12) -0.0048(11)
    C15 0.0732(13) 0.0506(11) 0.0703(14) -0.0054(10) 0.0119(11) 0.0018(10)
    C16 0.0720(13) 0.0571(12) 0.0759(15) 0.0036(11) 0.0207(12) 0.0087(11)
    C17 0.0928(18) 0.0917(18) 0.0863(19) 0.0256(14) 0.0204(15) 0.0225(15)
    C18 0.0917(18) 0.0600(14) 0.114(2) -0.0077(13) -0.0405(17) 0.0088(15)
    C19 0.134(3) 0.0695(17) 0.109(2) 0.0161(18) -0.051(2) -0.0141(16)
    C20 0.124(2) 0.0891(18) 0.0779(17) 0.0395(18) -0.0167(16) -0.0164(15)
    C21 0.0812(15) 0.0737(15) 0.0724(15) 0.0120(12) 0.0008(13) -0.0028(12)
    C22 0.0572(12) 0.0541(11) 0.0604(13) 0.0046(10) -0.0070(10) 0.0053(10)
    C23 0.0578(11) 0.0430(10) 0.0599(12) 0.0061(9) 0.0051(10) -0.0001(9)
    C24 0.0649(13) 0.0697(13) 0.0716(14) -0.0026(10) 0.0015(11) -0.0085(11)
    C25 0.0873(16) 0.0726(15) 0.0835(17) 0.0015(13) -0.0152(14) -0.0139(13)
    C26 0.124(2) 0.0647(14) 0.0671(15) 0.0149(15) -0.0145(16) -0.0056(12)
    C27 0.1099(19) 0.0537(12) 0.0688(15) 0.0136(13) 0.0202(14) 0.0115(11)
    C28 0.0664(13) 0.0448(10) 0.0671(13) 0.0103(9) 0.0126(11) 0.0090(9)
    C29 0.0647(14) 0.0627(13) 0.0965(18) 0.0107(11) 0.0263(13) 0.0264(13)
    C30 0.0504(12) 0.0679(14) 0.113(2) -0.0065(11) -0.0060(14) 0.0334(14)
    C31 0.0581(12) 0.0525(12) 0.0811(15) -0.0037(10) -0.0157(12) 0.0121(11)
    C32 0.0734(13) 0.0601(12) 0.0718(14) -0.0131(11) 0.0123(11) 0.0080(11)
    C33 0.0866(15) 0.0601(13) 0.0671(14) 0.0002(11) 0.0198(13) 0.0117(11)
    C34 0.111(2) 0.0952(19) 0.0827(19) 0.0185(16) 0.0100(17) 0.0232(15)
_geom_special_details
;
All e.s.d.'s (except the e.s.d. in the dihedral angle between two l.s. planes)
are estimated using the full covariance matrix. The cell e.s.d.'s are taken
into account individually in the estimation of e.s.d.'s in distances, angles
and torsion angles; correlations between e.s.d.'s in cell parameters are only
used when they are defined by crystal symmetry. An approximate (isotropic)
treatment of cell e.s.d.'s is used for estimating e.s.d.'s involving l.s.
planes.
;
loop_
    _geom_bond_atom_site_label_1
    _geom_bond_atom_site_label_2
    _geom_bond_site_symmetry_2
    _geom_bond_distance
    _geom_bond_publ_flag
    N1 C5 . 1.420(2) ?
    N1 C6 . 1.431(2) ?
    N1 C15 . 1.462(2) ?
    N2 C23 . 1.425(2) ?
    N2 C22 . 1.432(2) ?
    N2 C32 . 1.462(2) ?
    C1 C2 . 1.385(4) ?
    C1 C14 . 1.413(3) ?
    C1 H1A . 0.9300 ?
    C2 C3 . 1.354(4) ?
    C2 H2A . 0.9300 ?
    C3 C4 . 1.371(3) ?
    C3 H3A . 0.9300 ?
    C4 C5 . 1.392(3) ?
    C4 H4A . 0.9300 ?
    C5 C14 . 1.399(3) ?
    C6 C7 . 1.390(2) ?
    C6 C11 . 1.394(2) ?
    C7 C8 . 1.386(3) ?
    C7 H7A . 0.9300 ?
    C8 C9 . 1.371(3) ?
    C8 H8A . 0.9300 ?
    C9 C10 . 1.371(3) ?
    C9 H9A . 0.9300 ?
    C10 C11 . 1.392(3) ?
    C10 H10A . 0.9300 ?
    C11 C12 . 1.453(3) ?
    C12 C13 . 1.329(3) ?
    C12 H12A . 0.9300 ?
    C13 C14 . 1.444(3) ?
    C13 H13A . 0.9300 ?
    C15 C16 . 1.460(3) ?
    C15 H15A . 0.9700 ?
    C15 H15B . 0.9700 ?
    C16 C17 . 1.162(3) ?
    C17 H17A . 0.91(2) ?
    C18 C19 . 1.362(4) ?
    C18 C31 . 1.401(3) ?
    C18 H18A . 0.9300 ?
    C19 C20 . 1.361(4) ?
    C19 H19A . 0.9300 ?
    C20 C21 . 1.390(3) ?
    C20 H20A . 0.9300 ?
    C21 C22 . 1.381(3) ?
    C21 H21A . 0.9300 ?
    C22 C31 . 1.390(3) ?
    C23 C24 . 1.387(3) ?
    C23 C28 . 1.390(3) ?
    C24 C25 . 1.366(3) ?
    C24 H24A . 0.9300 ?
    C25 C26 . 1.366(3) ?
    C25 H25A . 0.9300 ?
    C26 C27 . 1.376(3) ?
    C26 H26A . 0.9300 ?
    C27 C28 . 1.401(3) ?
    C27 H27A . 0.9300 ?
    C28 C29 . 1.460(3) ?
    C29 C30 . 1.334(3) ?
    C29 H29A . 0.9300 ?
    C30 C31 . 1.446(3) ?
    C30 H30A . 0.9300 ?
    C32 C33 . 1.463(3) ?
    C32 H32A . 0.9700 ?
    C32 H32B . 0.9700 ?
    C33 C34 . 1.157(3) ?
    C34 H34A . 0.92(3) ?
loop_
    _geom_angle_atom_site_label_1
    _geom_angle_atom_site_label_2
    _geom_angle_atom_site_label_3
    _geom_angle_site_symmetry_1
    _geom_angle_site_symmetry_3
    _geom_angle
    _geom_angle_publ_flag
    C5 N1 C6 . . 117.16(14) ?
    C5 N1 C15 . . 117.16(15) ?
    C6 N1 C15 . . 114.99(14) ?
    C23 N2 C22 . . 115.52(13) ?
    C23 N2 C32 . . 116.38(14) ?
    C22 N2 C32 . . 117.14(15) ?
    C2 C1 C14 . . 121.4(3) ?
    C2 C1 H1A . . 119.3 ?
    C14 C1 H1A . . 119.3 ?
    C3 C2 C1 . . 119.7(3) ?
    C3 C2 H2A . . 120.1 ?
    C1 C2 H2A . . 120.1 ?
    C2 C3 C4 . . 120.8(3) ?
    C2 C3 H3A . . 119.6 ?
    C4 C3 H3A . . 119.6 ?
    C3 C4 C5 . . 120.9(3) ?
    C3 C4 H4A . . 119.6 ?
    C5 C4 H4A . . 119.6 ?
    C4 C5 C14 . . 119.8(2) ?
    C4 C5 N1 . . 121.21(18) ?
    C14 C5 N1 . . 118.85(19) ?
    C7 C6 C11 . . 119.52(17) ?
    C7 C6 N1 . . 121.33(16) ?
    C11 C6 N1 . . 118.96(15) ?
    C8 C7 C6 . . 120.6(2) ?
    C8 C7 H7A . . 119.7 ?
    C6 C7 H7A . . 119.7 ?
    C9 C8 C7 . . 120.1(2) ?
    C9 C8 H8A . . 120.0 ?
    C7 C8 H8A . . 120.0 ?
    C10 C9 C8 . . 119.3(2) ?
    C10 C9 H9A . . 120.4 ?
    C8 C9 H9A . . 120.4 ?
    C9 C10 C11 . . 122.2(2) ?
    C9 C10 H10A . . 118.9 ?
    C11 C10 H10A . . 118.9 ?
    C10 C11 C6 . . 118.14(18) ?
    C10 C11 C12 . . 119.56(19) ?
    C6 C11 C12 . . 122.28(18) ?
    C13 C12 C11 . . 127.0(2) ?
    C13 C12 H12A . . 116.5 ?
    C11 C12 H12A . . 116.5 ?
    C12 C13 C14 . . 128.2(2) ?
    C12 C13 H13A . . 115.9 ?
    C14 C13 H13A . . 115.9 ?
    C5 C14 C1 . . 117.4(2) ?
    C5 C14 C13 . . 122.65(19) ?
    C1 C14 C13 . . 119.9(2) ?
    C16 C15 N1 . . 111.94(16) ?
    C16 C15 H15A . . 109.2 ?
    N1 C15 H15A . . 109.2 ?
    C16 C15 H15B . . 109.2 ?
    N1 C15 H15B . . 109.2 ?
    H15A C15 H15B . . 107.9 ?
    C17 C16 C15 . . 178.0(2) ?
    C16 C17 H17A . . 178.5(18) ?
    C19 C18 C31 . . 121.8(3) ?
    C19 C18 H18A . . 119.1 ?
    C31 C18 H18A . . 119.1 ?
    C20 C19 C18 . . 119.9(3) ?
    C20 C19 H19A . . 120.0 ?
    C18 C19 H19A . . 120.0 ?
    C19 C20 C21 . . 120.0(3) ?
    C19 C20 H20A . . 120.0 ?
    C21 C20 H20A . . 120.0 ?
    C22 C21 C20 . . 120.5(2) ?
    C22 C21 H21A . . 119.8 ?
    C20 C21 H21A . . 119.8 ?
    C21 C22 C31 . . 119.9(2) ?
    C21 C22 N2 . . 121.30(18) ?
    C31 C22 N2 . . 118.7(2) ?
    C24 C23 C28 . . 119.72(18) ?
    C24 C23 N2 . . 121.62(18) ?
    C28 C23 N2 . . 118.52(16) ?
    C25 C24 C23 . . 121.2(2) ?
    C25 C24 H24A . . 119.4 ?
    C23 C24 H24A . . 119.4 ?
    C24 C25 C26 . . 120.0(2) ?
    C24 C25 H25A . . 120.0 ?
    C26 C25 H25A . . 120.0 ?
    C25 C26 C27 . . 119.9(2) ?
    C25 C26 H26A . . 120.0 ?
    C27 C26 H26A . . 120.0 ?
    C26 C27 C28 . . 121.2(2) ?
    C26 C27 H27A . . 119.4 ?
    C28 C27 H27A . . 119.4 ?
    C23 C28 C27 . . 117.99(19) ?
    C23 C28 C29 . . 122.09(18) ?
    C27 C28 C29 . . 119.9(2) ?
    C30 C29 C28 . . 127.0(2) ?
    C30 C29 H29A . . 116.5 ?
    C28 C29 H29A . . 116.5 ?
    C29 C30 C31 . . 127.2(2) ?
    C29 C30 H30A . . 116.4 ?
    C31 C30 H30A . . 116.4 ?
    C22 C31 C18 . . 117.9(2) ?
    C22 C31 C30 . . 122.15(19) ?
    C18 C31 C30 . . 120.0(2) ?
    N2 C32 C33 . . 110.60(16) ?
    N2 C32 H32A . . 109.5 ?
    C33 C32 H32A . . 109.5 ?
    N2 C32 H32B . . 109.5 ?
    C33 C32 H32B . . 109.5 ?
    H32A C32 H32B . . 108.1 ?
    C34 C33 C32 . . 178.7(3) ?
    C33 C34 H34A . . 178(2) ?
loop_
    _geom_torsion_atom_site_label_1
    _geom_torsion_atom_site_label_2
    _geom_torsion_atom_site_label_3
    _geom_torsion_atom_site_label_4
    _geom_torsion_site_symmetry_1
    _geom_torsion_site_symmetry_2
    _geom_torsion_site_symmetry_3
    _geom_torsion_site_symmetry_4
    _geom_torsion
    _geom_torsion_publ_flag
    C14 C1 C2 C3 . . . . -0.1(4) ?
    C1 C2 C3 C4 . . . . 1.3(4) ?
    C2 C3 C4 C5 . . . . -1.3(4) ?
    C3 C4 C5 C14 . . . . 0.1(3) ?
    C3 C4 C5 N1 . . . . -175.84(18) ?
    C6 N1 C5 C4 . . . . -118.89(18) ?
    C15 N1 C5 C4 . . . . 24.0(2) ?
    C6 N1 C5 C14 . . . . 65.1(2) ?
    C15 N1 C5 C14 . . . . -152.05(16) ?
    C5 N1 C6 C7 . . . . 115.39(19) ?
    C15 N1 C6 C7 . . . . -28.3(2) ?
    C5 N1 C6 C11 . . . . -69.7(2) ?
    C15 N1 C6 C11 . . . . 146.70(17) ?
    C11 C6 C7 C8 . . . . -3.4(3) ?
    N1 C6 C7 C8 . . . . 171.53(17) ?
    C6 C7 C8 C9 . . . . 0.8(3) ?
    C7 C8 C9 C10 . . . . 1.7(3) ?
    C8 C9 C10 C11 . . . . -1.6(3) ?
    C9 C10 C11 C6 . . . . -1.0(3) ?
    C9 C10 C11 C12 . . . . -179.7(2) ?
    C7 C6 C11 C10 . . . . 3.4(3) ?
    N1 C6 C11 C10 . . . . -171.60(16) ?
    C7 C6 C11 C12 . . . . -177.87(18) ?
    N1 C6 C11 C12 . . . . 7.1(3) ?
    C10 C11 C12 C13 . . . . -149.7(2) ?
    C6 C11 C12 C13 . . . . 31.6(3) ?
    C11 C12 C13 C14 . . . . -1.8(4) ?
    C4 C5 C14 C1 . . . . 1.0(3) ?
    N1 C5 C14 C1 . . . . 177.08(16) ?
    C4 C5 C14 C13 . . . . -176.86(19) ?
    N1 C5 C14 C13 . . . . -0.8(3) ?
    C2 C1 C14 C5 . . . . -1.1(3) ?
    C2 C1 C14 C13 . . . . 176.9(2) ?
    C12 C13 C14 C5 . . . . -32.8(3) ?
    C12 C13 C14 C1 . . . . 149.4(2) ?
    C5 N1 C15 C16 . . . . 57.1(2) ?
    C6 N1 C15 C16 . . . . -159.25(16) ?
    C31 C18 C19 C20 . . . . 0.8(4) ?
    C18 C19 C20 C21 . . . . 0.3(4) ?
    C19 C20 C21 C22 . . . . -0.7(3) ?
    C20 C21 C22 C31 . . . . -0.1(3) ?
    C20 C21 C22 N2 . . . . 177.06(17) ?
    C23 N2 C22 C21 . . . . 112.72(19) ?
    C32 N2 C22 C21 . . . . -30.2(2) ?
    C23 N2 C22 C31 . . . . -70.1(2) ?
    C32 N2 C22 C31 . . . . 146.96(17) ?
    C22 N2 C23 C24 . . . . -115.27(19) ?
    C32 N2 C23 C24 . . . . 28.0(2) ?
    C22 N2 C23 C28 . . . . 68.9(2) ?
    C32 N2 C23 C28 . . . . -147.85(17) ?
    C28 C23 C24 C25 . . . . 1.2(3) ?
    N2 C23 C24 C25 . . . . -174.52(17) ?
    C23 C24 C25 C26 . . . . -0.8(3) ?
    C24 C25 C26 C27 . . . . 0.1(3) ?
    C25 C26 C27 C28 . . . . 0.0(3) ?
    C24 C23 C28 C27 . . . . -1.1(3) ?
    N2 C23 C28 C27 . . . . 174.82(16) ?
    C24 C23 C28 C29 . . . . -179.05(18) ?
    N2 C23 C28 C29 . . . . -3.2(3) ?
    C26 C27 C28 C23 . . . . 0.5(3) ?
    C26 C27 C28 C29 . . . . 178.50(19) ?
    C23 C28 C29 C30 . . . . -34.1(3) ?
    C27 C28 C29 C30 . . . . 147.9(2) ?
    C28 C29 C30 C31 . . . . 0.0(3) ?
    C21 C22 C31 C18 . . . . 1.2(3) ?
    N2 C22 C31 C18 . . . . -176.05(16) ?
    C21 C22 C31 C30 . . . . -178.21(17) ?
    N2 C22 C31 C30 . . . . 4.6(3) ?
    C19 C18 C31 C22 . . . . -1.6(3) ?
    C19 C18 C31 C30 . . . . 177.8(2) ?
    C29 C30 C31 C22 . . . . 33.3(3) ?
    C29 C30 C31 C18 . . . . -146.1(2) ?
    C23 N2 C32 C33 . . . . 155.99(17) ?
    C22 N2 C32 C33 . . . . -61.4(2) ?
