# Supplementary material for: 5-(Prop-2-yn­yl)-5H-dibenzo[b,f]azepine
Source: Acta Crystallogr Sect E Struct Rep Online. 2012 Mar 17;68(Pt 4):o1101. doi: 10.1107/S1600536812007866 (PMC3344052; doi:10.1107/S1600536812007866)
Supplement: Supplementary file 2 [file e-68-o1101-Isup2.hkl]

# 
# h,k,l, Fc-squared, Fo-squared, sigma(Fo-squared) and status flag 
# 
data_I
_shelx_title ' a in P2(1)/c' 
_shelx_refln_list_code          4 
_shelx_F_calc_maximum      197.18 
_exptl_crystal_F_000       976.00 
_reflns_d_resolution_high  0.8255 
 
loop_ 
 _symmetry_equiv_pos_as_xyz 
 'x, y, z' 
 '-x, y+1/2, -z+1/2' 
 '-x, -y, -z' 
 'x, -y-1/2, z-1/2' 
 
_cell_length_a    11.4406 
_cell_length_b    10.0256 
_cell_length_c    22.3155 
_cell_angle_alpha  90.000 
_cell_angle_beta   92.910 
_cell_angle_gamma  90.000 
 
_shelx_F_squared_multiplier     1.000 
 
loop_ 
 _refln_index_h 
 _refln_index_k 
 _refln_index_l 
 _refln_F_squared_calc 
 _refln_F_squared_meas 
 _refln_F_squared_sigma 
 _refln_observed_status 
   1   0   0       57.22       50.36      2.45 o 
   2   0   0       25.45       10.14      2.10 o 
   3   0   0     1546.19     1533.22     22.03 o 
   4   0   0      114.40      110.43      5.18 o 
   5   0   0     1659.16     1742.15     24.73 o 
   6   0   0      415.68      495.31     12.73 o 
   7   0   0     1107.61     1198.75     22.37 o 
   8   0   0      151.88      149.69     10.32 o 
   9   0   0       12.76       17.01      4.43 o 
  10   0   0       45.06       40.81      6.18 o 
  11   0   0       10.94        8.30      4.33 o 
  12   0   0      103.47      132.15     13.81 o 
  13   0   0        2.81       -7.87      5.25 o 
   1   1   0      109.55       96.79      1.40 o 
   2   1   0    35355.09    29591.56    219.19 o 
   3   1   0     1484.90     1504.84     15.53 o 
   4   1   0     1362.49     1483.86     19.53 o 
   5   1   0      815.16      838.91     15.58 o 
   6   1   0      581.53      607.13     12.78 o 
   7   1   0      229.91      216.78      7.79 o 
   8   1   0       26.06       24.67      3.22 o 
   9   1   0       10.10       11.40      2.78 o 
  10   1   0        4.20        1.26      3.38 o 
  11   1   0        0.62       -2.03      1.95 o 
  12   1   0       15.21       12.74      3.69 o 
  13   1   0        8.11       10.57      7.32 o 
   0   2   0     8609.78     8679.18     86.65 o 
   1   2   0     7099.72     6994.02     37.14 o 
   2   2   0     6162.41     6040.28     35.20 o 
   3   2   0      590.35      569.94      9.75 o 
   4   2   0      652.98      620.37      7.81 o 
   5   2   0       29.49       32.75      3.34 o 
   6   2   0        3.37        0.55      1.88 o 
   7   2   0       77.52       64.08      7.40 o 
   8   2   0       95.78      100.16      6.29 o 
   9   2   0        0.24       -0.90      2.45 o 
  10   2   0       74.44       77.93      5.74 o 
  11   2   0       16.07       14.25      2.90 o 
  12   2   0        4.60        8.56      3.80 o 
  13   2   0        0.25        4.18      4.29 o 
   1   3   0      114.68      120.59      2.21 o 
   2   3   0      785.65      754.67     10.70 o 
   3   3   0      138.99      135.62      3.77 o 
   4   3   0      480.93      501.57      9.20 o 
   5   3   0     1466.01     1550.75     19.16 o 
   6   3   0       89.54       94.43      7.09 o 
   7   3   0       58.68       54.97      4.93 o 
   8   3   0       24.71       30.83      4.29 o 
   9   3   0      149.31      129.58     10.92 o 
  10   3   0       13.81       12.31      7.24 o 
  11   3   0        0.12        1.06      2.92 o 
  12   3   0       30.34       31.02      3.91 o 
  13   3   0       28.07       35.58      4.65 o 
   0   4   0     9722.38    10427.17    115.58 o 
   1   4   0       32.64       31.56      2.56 o 
   2   4   0       82.75       89.39      4.85 o 
   3   4   0      687.65      675.29      7.38 o 
   4   4   0        3.74       12.09      2.35 o 
   5   4   0       59.84       65.40      4.32 o 
   6   4   0      136.04      151.64      6.38 o 
   7   4   0        0.69       -2.60      2.77 o 
   8   4   0      108.91      115.08      7.09 o 
   9   4   0       83.99       96.40     11.72 o 
  10   4   0       34.30       29.10      5.20 o 
  11   4   0       14.81       10.70      3.50 o 
  12   4   0        5.05        9.51      7.77 o 
  13   4   0       10.01       15.88      6.15 o 
   1   5   0      185.70      182.76      4.95 o 
   2   5   0     1655.67     1755.45     17.49 o 
   3   5   0      452.54      409.64      5.75 o 
   4   5   0     1050.14     1060.66     10.54 o 
   5   5   0       13.14        7.84      2.50 o 
   6   5   0      117.18      108.06      6.84 o 
   7   5   0       64.45       62.57     10.23 o 
   8   5   0        3.05       11.49      7.24 o 
   9   5   0        5.53        1.40      3.34 o 
  10   5   0       26.48       27.95      5.40 o 
  11   5   0       24.10       18.63      4.91 o 
  12   5   0       13.43        8.64      4.22 o 
   0   6   0      575.92      629.07     20.96 o 
   1   6   0       71.65       65.99      3.34 o 
   2   6   0        6.75        6.46      2.24 o 
   3   6   0      145.17      163.73      5.48 o 
   4   6   0       44.71       44.76      2.97 o 
   5   6   0       70.88       71.72      5.61 o 
   6   6   0      213.47      205.67     11.59 o 
   7   6   0       41.87       27.71      6.53 o 
   8   6   0      129.13      124.90     10.88 o 
   9   6   0        0.18        2.32      3.47 o 
  10   6   0        1.87        3.47      5.10 o 
  11   6   0        3.16        1.07      5.35 o 
  12   6   0        5.83       12.00      5.02 o 
   1   7   0       14.81       11.02      2.37 o 
   2   7   0       92.12      101.96      5.54 o 
   3   7   0       48.30       54.49      3.73 o 
   4   7   0      193.09      190.60      5.83 o 
   5   7   0      357.59      323.28      9.72 o 
   6   7   0       55.66       47.95      5.85 o 
   7   7   0        2.41        4.07      3.75 o 
   8   7   0       21.46       21.63      4.85 o 
   9   7   0       77.88       81.60      8.12 o 
  10   7   0        1.56        8.17      4.83 o 
  11   7   0        6.94        3.26      4.57 o 
   0   8   0       63.50       62.24     15.39 o 
   1   8   0      131.61      125.00      5.26 o 
   2   8   0       15.70       10.75      2.57 o 
   3   8   0       40.61       38.64      3.70 o 
   4   8   0      113.42      117.74      6.92 o 
   5   8   0       25.52       33.13      4.55 o 
   6   8   0       10.79        1.61      3.71 o 
   7   8   0       19.25       18.09      4.87 o 
   8   8   0        2.46        5.61      4.04 o 
   9   8   0        7.65        8.64      4.59 o 
  10   8   0        5.97       12.36      6.13 o 
   1   9   0       24.05       23.21      3.68 o 
   2   9   0       24.06       24.10      3.85 o 
   3   9   0       16.46       14.40      4.38 o 
   4   9   0        1.79        3.07      3.28 o 
   5   9   0       56.73       60.36      5.88 o 
   6   9   0       29.50       23.73      5.22 o 
   7   9   0       11.14        3.27      3.93 o 
   8   9   0        3.35        7.35      4.60 o 
   9   9   0        0.38        5.49      4.48 o 
   0  10   0       11.11       16.27      5.29 o 
   1  10   0        1.39        2.41      2.87 o 
   2  10   0        1.17       -1.03      2.98 o 
   3  10   0        3.14        0.88      3.47 o 
   4  10   0       40.87       53.57      8.59 o 
   5  10   0        0.59        2.21      4.26 o 
   6  10   0       78.07       86.37     15.39 o 
   7  10   0        4.18        7.87      5.50 o 
   1  11   0        8.38        4.56      3.26 o 
   2  11   0       19.67       19.18      5.07 o 
   3  11   0       27.69       26.79      5.50 o 
   4  11   0       14.57       16.56      5.13 o 
   5  11   0       11.35       11.09      5.58 o 
   0  12   0       21.59       15.29      5.56 o 
   1  12   0        0.27        5.28      4.01 o 
   2  12   0        1.82        3.82      3.95 o 
 -13   1   1       17.76       32.18     11.37 o 
 -12   1   1        0.15        7.75      3.08 o 
 -11   1   1        0.59        1.70      3.06 o 
 -10   1   1       22.78       20.60      3.49 o 
  -9   1   1        0.17       -0.64      2.13 o 
  -8   1   1        0.01       -0.51      1.79 o 
  -7   1   1       69.87       62.96      4.87 o 
  -6   1   1      413.18      447.27      9.81 o 
  -5   1   1      560.27      570.86     10.21 o 
  -4   1   1      748.04      779.15     11.15 o 
  -3   1   1     2064.07     2001.40     22.73 o 
  -2   1   1     6563.46     6775.28     49.78 o 
  -1   1   1      335.38      305.20      2.64 o 
   0   1   1     2193.47     2101.58     11.26 o 
   1   1   1      117.30       63.49      2.59 o 
   2   1   1    11788.44    11401.94     89.33 o 
   3   1   1      451.98      475.26      6.05 o 
   4   1   1       16.57       11.41      2.08 o 
   5   1   1      522.30      531.22     10.21 o 
   6   1   1      197.94      203.38      7.37 o 
   7   1   1      394.28      424.11     10.69 o 
   8   1   1       40.67       41.14      3.03 o 
   9   1   1       75.87       88.54      4.01 o 
  10   1   1       60.34       63.54      4.52 o 
  11   1   1       14.87       16.15      3.56 o 
  12   1   1       29.64       36.19      4.97 o 
  13   1   1        0.24       -2.71      3.13 o 
 -13   2   1        0.09       13.62      6.99 o 
 -12   2   1        0.13        2.27      5.90 o 
 -11   2   1       27.95       45.18      5.15 o 
 -10   2   1        6.40        6.99      2.88 o 
  -9   2   1        6.21        4.14      2.96 o 
  -8   2   1       32.67       32.26      4.23 o 
  -7   2   1       65.42       62.77      4.95 o 
  -6   2   1     1064.42     1087.42     17.09 o 
  -5   2   1       61.69       64.06      4.00 o 
  -4   2   1      843.38      855.03     11.98 o 
  -3   2   1       89.26       91.18      3.68 o 
  -2   2   1     6186.75     6207.51     35.88 o 
  -1   2   1      682.59      706.19      7.34 o 
   0   2   1     8097.51     8085.85     41.72 o 
   1   2   1      804.36      793.85      7.61 o 
   2   2   1    38881.09    34248.54    227.83 o 
   3   2   1      512.74      444.40      7.71 o 
   4   2   1     3310.00     3373.28     30.89 o 
   5   2   1      778.59      806.47      8.87 o 
   6   2   1      122.95      113.27      4.39 o 
   7   2   1        1.63        1.60      1.67 o 
   8   2   1       71.46       61.29      3.36 o 
   9   2   1        8.19        6.56      2.96 o 
  10   2   1       12.12       13.01      2.68 o 
  11   2   1       41.08       54.28      4.69 o 
  12   2   1       47.99       49.95      5.39 o 
  13   2   1        5.77       15.11      5.09 o 
 -13   3   1        4.99       13.07      6.82 o 
 -12   3   1        3.00        5.31      3.21 o 
 -11   3   1       11.58        7.13      4.82 o 
 -10   3   1        3.95        4.05      3.15 o 
  -9   3   1       62.88       44.81      8.22 o 
  -8   3   1       76.98       72.21      9.77 o 
  -7   3   1      218.12      223.37      7.86 o 
  -6   3   1      550.39      588.85     11.80 o 
  -5   3   1      118.65      118.01      5.29 o 
  -4   3   1      710.94      710.39     12.84 o 
  -3   3   1        0.97        3.07      2.07 o 
  -2   3   1     5111.44     5469.46     31.02 o 
  -1   3   1     5741.38     5878.72     39.35 o 
   0   3   1      291.91      294.15      4.44 o 
   1   3   1     2133.58     2151.63     15.89 o 
   2   3   1     1285.25     1361.14     16.16 o 
   3   3   1      470.06      494.82      5.92 o 
   4   3   1      853.26      875.36     12.70 o 
   5   3   1       83.83       92.67      4.78 o 
   6   3   1       19.47       21.46      3.32 o 
   7   3   1        8.32        7.80      2.86 o 
   8   3   1        0.01        1.21      2.68 o 
   9   3   1        0.29        0.66      2.26 o 
  10   3   1      140.09      117.07      6.69 o 
  11   3   1       28.08       26.27      5.81 o 
  12   3   1        2.61        3.72      2.74 o 
  13   3   1        0.64        1.51      5.25 o 
 -13   4   1        0.01       -0.69      3.93 o 
 -12   4   1        6.76       15.71      4.78 o 
 -11   4   1        9.68       14.52      5.78 o 
 -10   4   1        7.82        4.53      3.63 o 
  -9   4   1       34.23       26.95      4.69 o 
  -8   4   1      331.56      317.92     10.38 o 
  -7   4   1      237.91      236.05     10.63 o 
  -6   4   1       34.67       44.44      4.23 o 
  -5   4   1      269.53      240.88      7.12 o 
  -4   4   1     1546.22     1517.64     14.04 o 
  -3   4   1      534.49      540.34      6.37 o 
  -2   4   1       26.52       30.28      2.52 o 
  -1   4   1      340.81      301.75      5.91 o 
   0   4   1      738.68      691.23      7.68 o 
   1   4   1     1468.01     1439.94     12.26 o 
   2   4   1      340.77      362.17      5.51 o 
   3   4   1       96.18      100.78      3.02 o 
   4   4   1       95.07       86.02      4.86 o 
   5   4   1       82.81       83.33      4.74 o 
   6   4   1       89.68      101.70      5.67 o 
   7   4   1       94.40      110.51      6.35 o 
   8   4   1      229.56      200.57      8.54 o 
   9   4   1      316.82      344.96     13.33 o 
  10   4   1        1.38        1.13      2.54 o 
  11   4   1        3.46        1.70      3.50 o 
  12   4   1        1.48        1.56      3.15 o 
  13   4   1        1.36        6.42      4.14 o 
 -12   5   1        0.85        3.97      3.98 o 
 -11   5   1        0.60       -2.71      5.95 o 
 -10   5   1       49.78       50.69      8.51 o 
  -9   5   1      110.47       98.71     10.10 o 
  -8   5   1      161.03      126.90      7.21 o 
  -7   5   1        3.24        4.09      3.03 o 
  -6   5   1       49.57       48.62      4.44 o 
  -5   5   1       37.35       39.19      6.43 o 
  -4   5   1        1.28        0.79      2.65 o 
  -3   5   1      183.92      160.29      5.81 o 
  -2   5   1     2133.68     2338.53     23.02 o 
  -1   5   1      586.92      691.03      9.96 o 
   0   5   1       87.92      114.28      4.59 o 
   1   5   1     2254.31     2398.14     25.94 o 
   2   5   1      472.43      484.37      6.10 o 
   3   5   1       70.62       75.75      2.77 o 
   4   5   1      123.70      115.70      3.54 o 
   5   5   1       17.65       20.85      3.03 o 
   6   5   1      251.39      271.33     10.89 o 
   7   5   1      300.25      335.84     10.12 o 
   8   5   1        8.44        5.30      2.77 o 
   9   5   1       37.68       46.18      5.46 o 
  10   5   1       22.09       18.60      4.74 o 
  11   5   1        8.30        2.96      5.89 o 
  12   5   1        0.03        3.34      6.06 o 
 -12   6   1       18.34       27.35      6.78 o 
 -11   6   1        0.02        0.79      4.05 o 
 -10   6   1        0.28        7.31      5.54 o 
  -9   6   1        1.09       -2.42      4.45 o 
  -8   6   1       15.36       15.04      6.27 o 
  -7   6   1        0.52        3.50      4.71 o 
  -6   6   1      281.84      287.87     13.34 o 
  -5   6   1       93.87      100.20      5.98 o 
  -4   6   1       81.11       82.92      4.37 o 
  -3   6   1        2.82        4.65      2.57 o 
  -2   6   1       11.90        8.72      2.52 o 
  -1   6   1      439.13      469.72      8.87 o 
   0   6   1      253.22      278.40      7.55 o 
   1   6   1      253.21      257.60      4.86 o 
   2   6   1      209.25      205.20      4.81 o 
   3   6   1      360.06      388.72      5.68 o 
   4   6   1      138.28      127.12      3.64 o 
   5   6   1        3.14        7.04      2.49 o 
   6   6   1      224.36      224.48      9.02 o 
   7   6   1       58.34       57.80      6.35 o 
   8   6   1      103.44      102.51      8.07 o 
   9   6   1       51.73       40.02      5.96 o 
  10   6   1        0.09        0.87      4.41 o 
  11   6   1       16.01       17.94      6.54 o 
 -11   7   1        2.27        6.68      5.70 o 
 -10   7   1        0.19        4.88      4.14 o 
  -9   7   1        5.26       -3.64      6.55 o 
  -8   7   1        7.80        2.64      5.11 o 
  -7   7   1        5.26       -0.66      4.53 o 
  -6   7   1       12.52       15.02      5.62 o 
  -5   7   1       82.00       79.24      7.00 o 
  -4   7   1      351.92      334.79      8.71 o 
  -3   7   1        1.92        5.88      2.56 o 
  -2   7   1      218.64      222.77     12.67 o 
  -1   7   1      191.26      207.29      5.92 o 
   0   7   1      174.97      160.67      5.29 o 
   1   7   1      106.65      115.14      3.78 o 
   2   7   1       13.54       13.11      2.31 o 
   3   7   1       66.51       71.91      4.01 o 
   4   7   1        0.16       -0.39      2.56 o 
   5   7   1      112.74      101.17      7.33 o 
   6   7   1      109.09      101.80     11.96 o 
   7   7   1        0.92        5.05      3.60 o 
   8   7   1       10.05       14.23      5.96 o 
   9   7   1        0.54        6.41      3.92 o 
  10   7   1        3.25        7.77      4.65 o 
  11   7   1        0.05       -1.19      4.50 o 
 -10   8   1       35.67       46.57      7.14 o 
  -9   8   1       27.61       42.22      9.21 o 
  -8   8   1       17.82       25.79      5.22 o 
  -7   8   1        0.00        2.36      3.94 o 
  -6   8   1       40.01       29.09      5.24 o 
  -5   8   1       31.57       33.13      5.58 o 
  -4   8   1      765.14      774.63     19.34 o 
  -3   8   1      438.74      430.53      9.04 o 
  -2   8   1      108.51       98.37      4.98 o 
  -1   8   1       54.58       57.30      4.18 o 
   0   8   1        1.26       -0.97      2.06 o 
   1   8   1       87.44       80.62      6.97 o 
   2   8   1       19.69       17.38      2.88 o 
   3   8   1      136.25      146.90      5.64 o 
   4   8   1       18.32       21.85      3.89 o 
   5   8   1        0.05       -0.82      2.86 o 
   6   8   1       73.77       63.73      6.75 o 
   7   8   1       42.57       43.65      6.15 o 
   8   8   1        0.19        0.27      3.94 o 
   9   8   1        1.72        1.76      3.96 o 
  10   8   1       18.59       19.54      5.81 o 
  -9   9   1        0.39        0.42      4.26 o 
  -8   9   1       50.60       60.91      9.25 o 
  -7   9   1        1.96       -4.18      4.13 o 
  -6   9   1       20.76       18.43      4.92 o 
  -5   9   1        1.23       -4.26      2.84 o 
  -4   9   1       32.06       34.84      4.91 o 
  -3   9   1       64.68       80.07      5.72 o 
  -2   9   1       78.39       75.96      5.67 o 
  -1   9   1       66.70       58.00      5.08 o 
   0   9   1        5.74        4.69      3.57 o 
   1   9   1        3.27        3.61      2.49 o 
   2   9   1       33.45       38.58      4.41 o 
   3   9   1       46.28       49.18      6.38 o 
   4   9   1      107.96      107.03      8.72 o 
   5   9   1       59.85       62.38      6.03 o 
   6   9   1       34.97       34.85      5.75 o 
   7   9   1        6.51        0.79      4.31 o 
   8   9   1        0.18       -0.84      4.14 o 
   9   9   1        3.47        3.49      4.44 o 
  -7  10   1        5.21        6.03      5.69 o 
  -6  10   1        5.18        6.82      5.62 o 
  -5  10   1       11.64        3.31      4.15 o 
  -4  10   1       34.76       22.14      5.15 o 
  -3  10   1        1.22        2.21      3.67 o 
  -2  10   1        3.83        5.06      3.16 o 
  -1  10   1        0.05       -3.74      2.49 o 
   0  10   1       56.95       59.08      5.49 o 
   1  10   1        1.13       -1.52      2.61 o 
   2  10   1       25.20       22.59      5.09 o 
   3  10   1       46.82       39.12      6.11 o 
   4  10   1        9.93       11.07      4.89 o 
   5  10   1       66.07       72.54      8.15 o 
   6  10   1        0.11       -6.16      5.60 o 
   7  10   1        5.28        2.59      4.90 o 
  -5  11   1       24.43       37.62      6.34 o 
  -4  11   1        8.84        7.33      4.67 o 
  -3  11   1        1.30        9.35      6.45 o 
  -2  11   1       40.70       46.79      8.97 o 
  -1  11   1       12.25       25.34      7.01 o 
   0  11   1       20.43       22.78      4.25 o 
   1  11   1        0.89        8.20      7.29 o 
   2  11   1        2.92        5.16      3.86 o 
   3  11   1        2.85        4.04      4.57 o 
   4  11   1       16.16        8.02      6.35 o 
   5  11   1        4.36       -2.94      6.87 o 
  -2  12   1        0.84       -1.37      3.17 o 
  -1  12   1        5.73        5.34      5.22 o 
   0  12   1        1.01       12.61      6.68 o 
   1  12   1        0.13        3.70      3.89 o 
   2  12   1       17.67       29.29      5.78 o 
 -13   0   2        1.17        9.44      6.64 o 
 -12   0   2        5.73       13.10      4.37 o 
 -11   0   2       52.34       73.94      8.26 o 
 -10   0   2        0.40       -0.35      4.55 o 
  -9   0   2       34.20       27.02      5.25 o 
  -8   0   2        0.15       -1.25      2.52 o 
  -7   0   2       85.88       92.81      6.52 o 
  -6   0   2     1253.02     1324.84     21.59 o 
  -5   0   2      417.39      378.90     22.38 o 
  -4   0   2     1154.79     1090.13     16.13 o 
  -3   0   2    21001.21    20356.61    288.17 o 
  -2   0   2    15960.57    14915.00    269.46 o 
  -1   0   2     1218.65      989.72     16.44 o 
   1   0   2      180.37      135.69      4.20 o 
   2   0   2    35779.13    29124.84    246.15 o 
   3   0   2     2403.86     2265.59     22.44 o 
   4   0   2     1276.17     1227.72     14.38 o 
   5   0   2     4021.15     3980.43     34.82 o 
   6   0   2       44.47       44.36      3.43 o 
   7   0   2       25.92       30.32      3.21 o 
   8   0   2        4.67        5.97      2.29 o 
   9   0   2      237.79      243.16      8.22 o 
  10   0   2      163.20      183.53     11.05 o 
  11   0   2        0.50       -2.62      3.21 o 
  12   0   2       12.78       13.14      5.03 o 
  13   0   2       71.36       59.69      9.02 o 
 -13   1   2       17.03       22.57      8.74 o 
 -12   1   2       20.87       23.99      3.88 o 
 -11   1   2        0.52        1.99      2.26 o 
 -10   1   2        7.86       15.99      3.63 o 
  -9   1   2       17.79       18.76      3.60 o 
  -8   1   2      104.51      126.89      5.59 o 
  -7   1   2       61.42       59.32      4.72 o 
  -6   1   2        5.63       10.80      3.64 o 
  -5   1   2      213.04      205.79      6.08 o 
  -4   1   2     1144.73     1071.92     15.94 o 
  -3   1   2      241.59      216.00     16.61 o 
  -2   1   2     4480.99     4350.99     33.50 o 
  -1   1   2     1000.58      889.95      6.32 o 
   0   1   2    12849.89    11826.95     72.67 o 
   1   1   2     1170.72     1113.31     10.29 o 
   2   1   2       47.59       45.88      1.25 o 
   3   1   2      757.55      650.29      8.03 o 
   4   1   2      249.10      259.41      4.22 o 
   5   1   2      130.03      122.28      3.24 o 
   6   1   2      671.48      675.46      9.14 o 
   7   1   2     1240.66     1311.23     13.51 o 
   8   1   2      254.21      267.88      5.68 o 
   9   1   2        2.61       -0.25      1.65 o 
  10   1   2        2.08        2.79      1.96 o 
  11   1   2        5.32        3.12      2.98 o 
  12   1   2        0.48        1.75      2.88 o 
  13   1   2       12.40       17.02      4.23 o 
 -13   2   2        0.03        2.01      4.07 o 
 -12   2   2        6.40       10.87      3.07 o 
 -11   2   2       13.42       10.80      2.92 o 
 -10   2   2       22.59       16.18      3.51 o 
  -9   2   2       26.31       27.79      4.32 o 
  -8   2   2       47.21       48.08      4.89 o 
  -7   2   2      567.74      584.70     15.21 o 
  -6   2   2      157.27      135.50      6.80 o 
  -5   2   2      113.33      114.52      5.04 o 
  -4   2   2        6.63        3.33      2.43 o 
  -3   2   2       39.15       46.76      4.15 o 
  -2   2   2    23979.06    22776.62    163.51 o 
  -1   2   2       38.23       41.50      1.56 o 
   0   2   2       84.34       67.53      4.51 o 
   1   2   2     1121.51     1084.37      8.94 o 
   2   2   2     5486.25     5768.40     38.10 o 
   3   2   2      438.96      463.64      9.54 o 
   4   2   2       75.28       85.26      7.77 o 
   5   2   2       67.58       51.02      5.40 o 
   6   2   2        1.34        0.99      1.06 o 
   7   2   2      308.23      319.67      5.61 o 
   8   2   2        4.20        4.60      2.03 o 
   9   2   2       16.50       18.99      3.04 o 
  10   2   2       21.26       21.66      3.64 o 
  11   2   2       69.56       75.24      5.30 o 
  12   2   2        0.73        1.11      3.89 o 
  13   2   2       45.00       52.33      6.03 o 
 -13   3   2        0.09       -2.45      8.74 o 
 -12   3   2      122.06      131.67      7.77 o 
 -11   3   2        9.81       11.16      3.69 o 
 -10   3   2       16.70       21.81      4.29 o 
  -9   3   2       31.02       30.55      6.05 o 
  -8   3   2       63.40       61.67      5.91 o 
  -7   3   2      291.53      268.90      8.72 o 
  -6   3   2      110.95       87.16      5.24 o 
  -5   3   2      616.70      561.57     10.86 o 
  -4   3   2     1806.30     1852.80     26.43 o 
  -3   3   2      264.87      287.89      5.24 o 
  -2   3   2      230.36      269.06      5.29 o 
  -1   3   2      316.78      317.06      5.53 o 
   0   3   2     1511.33     1535.38     11.79 o 
   1   3   2      509.29      498.18      7.12 o 
   2   3   2       39.57       33.45      2.06 o 
   3   3   2       38.04       24.88      1.77 o 
   4   3   2       67.65       77.34      3.84 o 
   5   3   2      211.16      186.31      5.45 o 
   6   3   2        1.98        1.86      1.76 o 
   7   3   2       81.03       79.02      4.78 o 
   8   3   2       69.24       69.17      6.68 o 
   9   3   2       59.50       67.30      5.21 o 
  10   3   2       26.80       34.05      4.63 o 
  11   3   2       21.04       25.44      4.27 o 
  12   3   2        0.18        1.14      3.40 o 
  13   3   2        0.20        2.09      3.44 o 
 -13   4   2        0.27        5.61      4.82 o 
 -12   4   2        0.11       -3.14      4.70 o 
 -11   4   2        9.14       10.34      3.72 o 
 -10   4   2        7.46       12.46      3.72 o 
  -9   4   2        2.39        1.52      2.78 o 
  -8   4   2        0.93        3.69      4.37 o 
  -7   4   2        5.74        6.31      3.87 o 
  -6   4   2       36.57       28.37      5.28 o 
  -5   4   2       41.80       22.71      5.95 o 
  -4   4   2      641.08      631.90      9.22 o 
  -3   4   2      108.48       94.28      3.10 o 
  -2   4   2     4646.88     4880.63     35.35 o 
  -1   4   2     1472.34     1515.21     14.93 o 
   0   4   2       32.51       31.31      2.60 o 
   1   4   2     3553.56     3732.92     24.99 o 
   2   4   2        1.63        0.48      1.50 o 
   3   4   2      149.56      149.90      3.24 o 
   4   4   2       11.54       10.82      1.99 o 
   5   4   2       19.50       20.19      2.52 o 
   6   4   2       26.14       26.43      3.04 o 
   7   4   2      113.99      105.54      5.50 o 
   8   4   2      148.50      167.78      9.59 o 
   9   4   2        5.54        3.67      2.79 o 
  10   4   2      113.31      114.34      6.92 o 
  11   4   2       30.85       25.82      4.43 o 
  12   4   2        5.52        0.21      3.42 o 
 -12   5   2        8.64       11.19      8.04 o 
 -11   5   2        5.46       -4.15      5.42 o 
 -10   5   2       78.17       79.18     12.42 o 
  -9   5   2        0.56       -1.87      4.37 o 
  -8   5   2       54.56       59.45      5.51 o 
  -7   5   2      296.48      269.58      8.82 o 
  -6   5   2        0.04        2.08      2.09 o 
  -5   5   2      515.61      504.47     12.65 o 
  -4   5   2      319.93      317.56      5.25 o 
  -3   5   2      212.26      186.01      5.53 o 
  -2   5   2      175.21      152.36      5.02 o 
  -1   5   2      520.70      548.47      8.93 o 
   0   5   2      105.66      116.80      3.53 o 
   1   5   2      430.69      490.83      6.98 o 
   2   5   2      924.61     1014.26     12.25 o 
   3   5   2      715.79      751.76      8.20 o 
   4   5   2      100.62       90.95      4.79 o 
   5   5   2      142.95      149.18      5.34 o 
   6   5   2      130.66      123.28      5.56 o 
   7   5   2       15.14       12.23      2.98 o 
   8   5   2      115.27      142.93      6.90 o 
   9   5   2      120.23      119.12      6.81 o 
  10   5   2        5.97        8.46      3.33 o 
  11   5   2        8.39        9.68     10.84 o 
  12   5   2        1.65       12.23      4.45 o 
 -12   6   2        3.71        6.54      5.04 o 
 -11   6   2       35.52       32.56      8.26 o 
 -10   6   2        3.94       -4.44      4.87 o 
  -9   6   2       10.98       19.23     11.72 o 
  -8   6   2       80.88       50.05      8.28 o 
  -7   6   2      217.23      226.62     12.22 o 
  -6   6   2        0.15        1.86      4.33 o 
  -5   6   2      119.24      127.52      5.27 o 
  -4   6   2       14.73       13.23      2.68 o 
  -3   6   2      936.46      951.63     13.24 o 
  -2   6   2     1628.63     1724.24     18.78 o 
  -1   6   2      338.85      348.89     11.76 o 
   0   6   2       45.46       52.27      3.72 o 
   1   6   2     2201.49     2237.24     18.52 o 
   2   6   2       28.60       26.39      2.10 o 
   3   6   2      306.78      289.79      5.25 o 
   4   6   2       98.10      106.23      3.68 o 
   5   6   2      546.69      532.12     10.09 o 
   6   6   2       44.91       46.16      4.01 o 
   7   6   2      193.23      207.03      9.63 o 
   8   6   2      271.53      282.31     11.34 o 
   9   6   2        0.16        0.98      4.66 o 
  10   6   2        3.94        4.16      3.88 o 
  11   6   2        6.95       10.48      4.72 o 
 -11   7   2        1.99       -1.91      4.01 o 
 -10   7   2        0.02       -5.05      5.54 o 
  -9   7   2        4.52        2.80      5.95 o 
  -8   7   2       13.42        8.84      5.96 o 
  -7   7   2       96.27       96.56     10.01 o 
  -6   7   2       52.62       33.98      6.89 o 
  -5   7   2      180.52      168.60      8.77 o 
  -4   7   2       41.25       28.31      3.55 o 
  -3   7   2       21.07       19.23      3.31 o 
  -2   7   2      273.02      260.22      7.40 o 
  -1   7   2       38.75       38.36      3.88 o 
   0   7   2        0.44        0.44      2.08 o 
   1   7   2       28.03       27.77      2.45 o 
   2   7   2       81.04       83.19      4.02 o 
   3   7   2        2.19       -0.31      1.84 o 
   4   7   2       66.93       66.53      3.83 o 
   5   7   2        1.29       -3.30      2.43 o 
   6   7   2       16.78       13.29      4.08 o 
   7   7   2       76.73       72.47      8.18 o 
   8   7   2        5.45        5.07      3.83 o 
   9   7   2       50.48       57.97      7.13 o 
  10   7   2       30.91       29.17      5.83 o 
  11   7   2        7.93       12.76      5.48 o 
 -10   8   2        0.03        2.16      4.07 o 
  -9   8   2        0.18        0.86      5.96 o 
  -8   8   2        7.07       10.30      8.39 o 
  -7   8   2       71.23      102.12     10.60 o 
  -6   8   2      244.09      265.85     16.96 o 
  -5   8   2        3.89       -1.74      3.89 o 
  -4   8   2       67.10       54.62      6.41 o 
  -3   8   2       49.20       40.14      4.38 o 
  -2   8   2      142.77      122.27      6.11 o 
  -1   8   2       11.56       12.27      2.87 o 
   0   8   2        4.49        4.45      3.16 o 
   1   8   2        3.30       10.06      2.86 o 
   2   8   2      325.26      328.96      7.71 o 
   3   8   2       10.63       13.93      2.81 o 
   4   8   2        9.57        6.90      3.24 o 
   5   8   2       31.64       30.08      5.01 o 
   6   8   2        5.09        3.19      3.65 o 
   7   8   2       45.86       43.60      6.17 o 
   8   8   2        1.73       -3.08      3.48 o 
   9   8   2        8.44       12.65      4.99 o 
  10   8   2       13.77        8.58      5.16 o 
  -9   9   2        2.94        5.39      4.67 o 
  -8   9   2        4.42        9.00      6.37 o 
  -7   9   2       36.70       41.43      6.31 o 
  -6   9   2       21.85       11.38      4.32 o 
  -5   9   2       39.68       47.15      5.57 o 
  -4   9   2      167.32      155.56      8.17 o 
  -3   9   2        1.93        0.15      2.67 o 
  -2   9   2       23.95       27.26      4.99 o 
  -1   9   2       21.32       20.40      3.73 o 
   0   9   2      125.16      103.52      7.27 o 
   1   9   2       40.00       41.45      4.45 o 
   2   9   2       31.87       43.34      4.65 o 
   3   9   2        4.32        5.14      4.56 o 
   4   9   2        8.08        1.02      5.93 o 
   5   9   2       34.34       31.39      5.27 o 
   6   9   2        7.37        3.47      3.68 o 
   7   9   2       91.56      110.57     10.15 o 
   8   9   2        2.73        6.60      4.51 o 
   9   9   2        8.62        6.60      4.70 o 
  -7  10   2       28.28       19.92      6.89 o 
  -6  10   2        0.71        8.02      5.56 o 
  -5  10   2       56.92       55.25      7.25 o 
  -4  10   2        0.65       -3.58      3.51 o 
  -3  10   2        4.46        4.83      3.94 o 
  -2  10   2       80.06       85.64      6.42 o 
  -1  10   2        9.72        9.38      3.35 o 
   0  10   2       58.97       59.83      5.48 o 
   1  10   2       42.48       37.04      4.70 o 
   2  10   2        7.73        7.83      4.29 o 
   3  10   2       12.21       11.99      4.56 o 
   4  10   2       77.14       78.31      8.29 o 
   5  10   2        6.67       16.96      6.03 o 
   6  10   2        8.13        6.67      5.96 o 
   7  10   2       30.60       36.99     15.91 o 
  -5  11   2        9.98        7.47      4.88 o 
  -4  11   2       12.24       13.97      5.11 o 
  -3  11   2        0.17        4.46      6.99 o 
  -2  11   2       10.93        5.50      8.84 o 
  -1  11   2        7.34       10.41      3.54 o 
   0  11   2        1.28        2.84      2.94 o 
   1  11   2        0.81        5.16      3.67 o 
   2  11   2       15.53       16.77      5.04 o 
   3  11   2       31.66       31.57      6.06 o 
   4  11   2        7.79        7.59      4.36 o 
   5  11   2        9.71        3.81      5.35 o 
  -1  12   2        6.81        3.49      4.78 o 
   0  12   2       13.53       13.98      4.73 o 
   1  12   2        0.20        0.12      3.55 o 
 -13   1   3       19.30       27.15      6.80 o 
 -12   1   3        6.14        8.44      4.28 o 
 -11   1   3        0.83        2.68      2.41 o 
 -10   1   3       21.65       28.17      3.92 o 
  -9   1   3       38.59       50.05      4.36 o 
  -8   1   3       13.75       15.14      2.65 o 
  -7   1   3      223.16      227.53      7.58 o 
  -6   1   3      214.98      174.17      6.27 o 
  -5   1   3      328.06      324.62      7.56 o 
  -4   1   3     2341.64     2370.89     22.99 o 
  -3   1   3    19490.84    18192.72    134.59 o 
  -2   1   3      197.10      187.37      3.39 o 
  -1   1   3      174.84      169.47      2.73 o 
   0   1   3     2452.65     2327.89     16.42 o 
   1   1   3       71.55       74.09      2.22 o 
   2   1   3      150.26      155.38      4.03 o 
   3   1   3      767.87      742.16      7.23 o 
   4   1   3     5050.78     5001.32     30.94 o 
   5   1   3      141.65      155.05      3.67 o 
   6   1   3       24.88       26.50      2.08 o 
   7   1   3      357.24      332.77      6.31 o 
   8   1   3       15.06       15.92      2.05 o 
   9   1   3      128.38      138.54      6.08 o 
  10   1   3        0.70       -1.68      1.65 o 
  11   1   3        0.43       -3.93      3.23 o 
  12   1   3       48.52       45.61      5.55 o 
  13   1   3        2.96        7.70      3.74 o 
 -13   2   3        2.24        1.56      6.99 o 
 -12   2   3        7.72        5.81      4.55 o 
 -11   2   3        4.76        7.14      2.73 o 
 -10   2   3       82.11       66.63      5.50 o 
  -9   2   3       14.55       14.92      4.23 o 
  -8   2   3       27.54       27.45      5.56 o 
  -7   2   3        8.12        3.91      2.37 o 
  -6   2   3      644.69      722.15     12.88 o 
  -5   2   3     1081.29     1148.59     27.80 o 
  -4   2   3      534.99      523.41      9.04 o 
  -3   2   3      214.00      221.94      7.82 o 
  -2   2   3      271.84      279.23      4.09 o 
  -1   2   3     9783.90     9262.86     51.72 o 
   0   2   3    23564.91    22489.91    134.46 o 
   1   2   3       71.18       61.87      2.26 o 
   2   2   3    12832.03    12896.19     78.97 o 
   3   2   3      417.02      445.33      5.33 o 
   4   2   3      197.79      204.95      5.20 o 
   5   2   3      238.55      268.50      4.35 o 
   6   2   3       19.33       17.65      1.66 o 
   7   2   3       11.63       11.62      1.81 o 
   8   2   3        0.51        0.64      1.78 o 
   9   2   3        0.54        1.43      2.01 o 
  10   2   3      220.39      235.46      7.42 o 
  11   2   3       15.63       12.51      2.97 o 
  12   2   3       14.80       16.37      3.87 o 
  13   2   3        3.82        6.55      5.10 o 
 -13   3   3        0.18       -1.51      3.83 o 
 -12   3   3       45.50       59.60      8.32 o 
 -11   3   3        0.68       -0.91      5.00 o 
 -10   3   3        0.65        1.81      2.92 o 
  -9   3   3        3.58        2.31      2.84 o 
  -8   3   3       36.70       30.77      4.32 o 
  -7   3   3       70.33       69.35      5.22 o 
  -6   3   3      106.43      104.49      5.47 o 
  -5   3   3     1769.12     1802.18     20.98 o 
  -4   3   3     1883.15     1953.00     20.66 o 
  -3   3   3     1242.00     1326.27     11.28 o 
  -2   3   3      970.29      905.84      7.18 o 
  -1   3   3     4811.94     5093.33     28.43 o 
   0   3   3     1396.35     1407.44     11.44 o 
   1   3   3     1212.56     1168.35     10.53 o 
   2   3   3     2751.66     2796.01     20.09 o 
   3   3   3        1.19        1.54      1.35 o 
   4   3   3      115.94      109.25      4.13 o 
   5   3   3      289.49      299.60      7.01 o 
   6   3   3        0.53        3.13      2.07 o 
   7   3   3        1.77        2.94      2.00 o 
   8   3   3        0.12        4.12      2.20 o 
   9   3   3       53.49       59.96      4.97 o 
  10   3   3       42.00       52.24      5.04 o 
  11   3   3       22.36       26.46      4.24 o 
  12   3   3       29.68       31.11      4.66 o 
  13   3   3        5.62        5.57      3.66 o 
 -13   4   3        3.43        2.10      6.30 o 
 -12   4   3       16.33       17.84      9.09 o 
 -11   4   3        0.22       -3.99      2.66 o 
 -10   4   3       22.24       17.46      4.19 o 
  -9   4   3       75.61       67.20      6.17 o 
  -8   4   3      314.79      300.64     10.00 o 
  -7   4   3       32.96       36.44      4.29 o 
  -6   4   3      116.87       98.63      5.43 o 
  -5   4   3      112.47      116.50      5.20 o 
  -4   4   3       78.07       72.24      3.53 o 
  -3   4   3     1121.49     1197.96     10.79 o 
  -2   4   3     1380.14     1453.39     14.82 o 
  -1   4   3     3446.11     3658.11     28.30 o 
   0   4   3     1685.67     1775.91     14.20 o 
   1   4   3       25.25       20.52      2.84 o 
   2   4   3      535.05      541.68      7.44 o 
   3   4   3     1104.37     1131.86     16.91 o 
   4   4   3        9.32        3.10      1.83 o 
   5   4   3        7.19        8.49      2.73 o 
   6   4   3       67.12       53.63      4.05 o 
   7   4   3        2.75        0.37      1.93 o 
   8   4   3       92.60       93.82      5.77 o 
   9   4   3       22.02       25.42      3.87 o 
  10   4   3        6.21        6.05      3.23 o 
  11   4   3      165.96      175.07      8.60 o 
  12   4   3        5.88        3.84      5.65 o 
 -12   5   3        7.64        6.64      8.74 o 
 -11   5   3        0.04       -3.77      5.06 o 
 -10   5   3        0.25        0.58      5.06 o 
  -9   5   3       29.45       22.27     14.86 o 
  -8   5   3        8.35        7.28      5.28 o 
  -7   5   3      510.25      487.64     11.58 o 
  -6   5   3        0.43        0.39      2.96 o 
  -5   5   3       52.13       52.41      3.53 o 
  -4   5   3      932.02      894.34      9.55 o 
  -3   5   3        0.64        0.05      1.89 o 
  -2   5   3      527.08      551.96      9.23 o 
  -1   5   3       64.16       66.59      3.84 o 
   0   5   3       91.82      107.42      3.42 o 
   1   5   3       82.60       79.42      3.25 o 
   2   5   3        1.44        1.64      1.45 o 
   3   5   3      359.41      352.56      5.61 o 
   4   5   3       27.72       27.02      2.40 o 
   5   5   3       18.16       18.30      2.75 o 
   6   5   3        0.40        0.94      2.01 o 
   7   5   3       50.22       43.79      4.25 o 
   8   5   3        2.73        1.23      2.54 o 
   9   5   3        2.52        4.02      2.90 o 
  10   5   3        0.00       -1.34      2.75 o 
  11   5   3        0.31       -0.06      3.97 o 
  12   5   3        1.56        2.02      4.61 o 
 -12   6   3       26.25       38.82     13.29 o 
 -11   6   3        1.68       -6.61      5.46 o 
 -10   6   3       38.58       52.00      9.00 o 
  -9   6   3        1.08       -2.68      5.18 o 
  -8   6   3       55.87       58.41      8.66 o 
  -7   6   3      498.68      512.50     17.93 o 
  -6   6   3        8.28       10.42      5.11 o 
  -5   6   3      226.19      242.61      8.43 o 
  -4   6   3      206.44      222.00      6.67 o 
  -3   6   3       40.13       44.53      5.10 o 
  -2   6   3        4.59        7.63      2.59 o 
  -1   6   3        0.25       -0.95      2.18 o 
   0   6   3       88.69       91.02      3.59 o 
   1   6   3       27.24       26.75      2.52 o 
   2   6   3      301.82      302.40      7.12 o 
   3   6   3      202.13      186.80      4.44 o 
   4   6   3      160.81      170.50      4.37 o 
   5   6   3      317.59      308.77     10.05 o 
   6   6   3        4.33       -1.95      3.48 o 
   7   6   3       73.61       70.35      5.15 o 
   8   6   3       24.83       22.53      5.00 o 
   9   6   3       43.23       51.34      7.02 o 
  10   6   3        7.17        2.61      3.86 o 
  11   6   3        2.73       -0.20      5.36 o 
 -11   7   3        0.93        7.44      6.62 o 
 -10   7   3        0.06       -3.90      6.17 o 
  -9   7   3       61.60       59.82      9.39 o 
  -8   7   3        0.39        0.78      5.12 o 
  -7   7   3       16.80       27.95      6.97 o 
  -6   7   3      192.42      192.47     12.22 o 
  -5   7   3       75.00       86.06      7.18 o 
  -4   7   3       32.71       35.77      3.98 o 
  -3   7   3      429.23      417.70      9.46 o 
  -2   7   3      225.19      229.82      7.19 o 
  -1   7   3       67.57       70.94      4.81 o 
   0   7   3      334.00      340.12      6.38 o 
   1   7   3        0.21        0.54      1.87 o 
   2   7   3      540.27      541.70      7.80 o 
   3   7   3      363.41      344.79      6.38 o 
   4   7   3       37.18       39.16      4.42 o 
   5   7   3      146.36      138.13     10.50 o 
   6   7   3       93.36       93.66     11.54 o 
   7   7   3        1.09       -0.44      4.31 o 
   8   7   3       34.85       35.24      7.24 o 
   9   7   3        2.50        5.57      4.06 o 
  10   7   3       48.20       44.75      8.49 o 
  11   7   3       19.34       19.83      5.37 o 
 -10   8   3        0.66        4.52     10.14 o 
  -9   8   3        2.03       11.91     13.29 o 
  -8   8   3        0.92       10.60      6.12 o 
  -7   8   3        0.29        2.68      5.42 o 
  -6   8   3        5.81        2.07      5.28 o 
  -5   8   3      135.07      127.99      8.67 o 
  -4   8   3       79.51       73.85      5.29 o 
  -3   8   3      109.30      119.23      6.19 o 
  -2   8   3        5.35        7.23      3.33 o 
  -1   8   3      116.73      106.45      9.28 o 
   0   8   3       12.86       14.01      3.37 o 
   1   8   3       96.81       98.12      5.78 o 
   2   8   3      324.79      304.48     11.67 o 
   3   8   3      429.61      439.74      9.09 o 
   4   8   3       28.42       26.43      4.14 o 
   5   8   3       28.22       22.79      4.85 o 
   6   8   3       30.75       42.22      5.84 o 
   7   8   3        1.92        7.61      5.58 o 
   8   8   3       50.27       47.08      6.65 o 
   9   8   3       74.57       92.02      8.99 o 
  10   8   3        0.25        6.12      5.07 o 
  -9   9   3       22.25       26.80      5.97 o 
  -8   9   3       11.48       15.32      7.04 o 
  -7   9   3        6.90        2.10      6.18 o 
  -6   9   3        0.80        0.82      6.57 o 
  -5   9   3      180.56      172.93     10.21 o 
  -4   9   3        2.02       -2.04      4.77 o 
  -3   9   3        0.00       -0.53      3.22 o 
  -2   9   3       38.66       36.68      5.47 o 
  -1   9   3       15.23       14.35      3.89 o 
   0   9   3       57.71       54.70      5.10 o 
   1   9   3       20.23       20.78      3.79 o 
   2   9   3       44.99       41.48      4.63 o 
   3   9   3       11.27        6.26      4.11 o 
   4   9   3       32.68       29.55      5.86 o 
   5   9   3       14.52       12.29      4.17 o 
   6   9   3        0.96       -3.61      3.44 o 
   7   9   3        3.45        4.20      4.27 o 
   8   9   3        5.23        3.97      4.33 o 
   9   9   3        1.55        1.25      3.95 o 
  -7  10   3       10.89        9.68      5.04 o 
  -6  10   3       21.62       15.32      5.15 o 
  -5  10   3        0.00        9.53      4.42 o 
  -4  10   3        8.39        5.55      3.96 o 
  -3  10   3        5.41        8.09      4.07 o 
  -2  10   3      199.76      180.27     17.31 o 
  -1  10   3       18.84       23.14      4.14 o 
   0  10   3        0.82        3.84      2.82 o 
   1  10   3       10.30       13.73      3.64 o 
   2  10   3       50.02       51.06      6.72 o 
   3  10   3        3.88        4.09      4.19 o 
   4  10   3        3.44        5.01      4.27 o 
   5  10   3       45.61       55.40      9.07 o 
   6  10   3        0.02       -5.58      8.22 o 
   7  10   3       24.67       24.90      7.69 o 
  -5  11   3       26.98       27.93      6.07 o 
  -4  11   3       33.92       36.27      6.17 o 
  -3  11   3        0.15        1.12      3.63 o 
  -2  11   3        0.02       -5.19      6.66 o 
  -1  11   3        0.05       -1.00      3.07 o 
   0  11   3       56.04       58.90      5.89 o 
   1  11   3        3.67       11.63      4.46 o 
   2  11   3        5.84       12.39      4.52 o 
   3  11   3       10.43       10.92      4.54 o 
   4  11   3       12.81        8.98      5.04 o 
   5  11   3        0.12       -0.15      4.59 o 
  -1  12   3        4.16        4.43      4.08 o 
   0  12   3        3.23       -2.03      3.76 o 
   1  12   3        0.15        6.05      4.22 o 
 -13   0   4       48.32       73.44     13.99 o 
 -12   0   4        2.09        0.35      5.25 o 
 -11   0   4        3.79        2.68      3.33 o 
 -10   0   4      250.21      230.36     12.24 o 
  -9   0   4      253.17      234.62     32.87 o 
  -8   0   4        7.65        6.88      3.08 o 
  -7   0   4      178.18      207.66     17.84 o 
  -6   0   4     1006.26     1038.29     18.06 o 
  -5   0   4      761.08      778.80     13.95 o 
  -4   0   4      845.87      901.45     18.71 o 
  -3   0   4     3294.65     3270.68     33.39 o 
  -2   0   4     4168.71     4356.51     59.80 o 
  -1   0   4       52.73       61.52      5.95 o 
   0   0   4      759.37      760.96     10.31 o 
   1   0   4     2962.19     2774.83     22.89 o 
   2   0   4    12873.63    12961.46     90.84 o 
   3   0   4     1095.16     1127.22     15.21 o 
   4   0   4       13.41       13.05      1.99 o 
   5   0   4     1768.52     1750.93     19.60 o 
   6   0   4     2000.89     1992.26     22.52 o 
   7   0   4        0.12       -0.32      1.59 o 
   8   0   4      385.62      388.37      9.89 o 
   9   0   4       22.32       16.91      3.12 o 
  10   0   4       19.39       12.02      4.68 o 
  11   0   4        7.39       16.36      5.56 o 
  12   0   4        0.00       -3.05      3.85 o 
  13   0   4        1.78        3.09      4.68 o 
 -13   1   4       22.23       17.78      6.64 o 
 -12   1   4        8.04        5.01      3.75 o 
 -11   1   4      132.74      135.31      7.09 o 
 -10   1   4        0.23       -1.13      2.29 o 
  -9   1   4      404.40      386.50      9.42 o 
  -8   1   4        0.01        0.13      1.70 o 
  -7   1   4      234.63      260.54      8.02 o 
  -6   1   4     1120.98     1079.18     15.71 o 
  -5   1   4       24.96       22.69      2.70 o 
  -4   1   4      326.63      312.10      6.57 o 
  -3   1   4      946.72      918.44     11.09 o 
  -2   1   4     9179.31     9259.28     85.76 o 
  -1   1   4     2295.04     2266.22     14.84 o 
   0   1   4     5999.11     5815.75     38.11 o 
   1   1   4       32.46       19.98      1.69 o 
   2   1   4    17516.55    16757.60    146.52 o 
   3   1   4     2372.86     2312.93     16.44 o 
   4   1   4      177.76      158.12      3.82 o 
   5   1   4       27.13       29.35      2.08 o 
   6   1   4       25.00       33.98      2.36 o 
   7   1   4        0.82        1.31      1.40 o 
   8   1   4      310.53      339.96      6.45 o 
   9   1   4       38.14       53.08      4.12 o 
  10   1   4       88.49      102.07      6.04 o 
  11   1   4       38.50       43.47      6.49 o 
  12   1   4        4.53        0.25      3.20 o 
  13   1   4        4.46        4.08      3.36 o 
 -13   2   4        0.34        6.99      6.82 o 
 -12   2   4       18.77       16.31      5.37 o 
 -11   2   4        4.70        5.26      2.87 o 
 -10   2   4       17.23       13.43      3.21 o 
  -9   2   4       22.20       21.74      3.99 o 
  -8   2   4       51.57       42.98      4.57 o 
  -7   2   4        0.71       -1.62      2.11 o 
  -6   2   4       25.16       27.52      3.38 o 
  -5   2   4     2501.53     2644.32     26.57 o 
  -4   2   4      642.31      648.28     16.87 o 
  -3   2   4      280.38      276.03      5.19 o 
  -2   2   4     2386.18     2547.07     17.20 o 
  -1   2   4     2375.61     2370.88     16.07 o 
   0   2   4       53.04       47.57      2.06 o 
   1   2   4     2913.11     2721.02     20.55 o 
   2   2   4     4965.93     4918.10     34.12 o 
   3   2   4     1070.76     1056.09     11.85 o 
   4   2   4      663.18      614.65      9.27 o 
   5   2   4       39.11       36.76      3.10 o 
   6   2   4      138.39      136.13      3.64 o 
   7   2   4        1.37        1.54      1.37 o 
   8   2   4       56.12       55.13      4.47 o 
   9   2   4       30.42       35.02      3.94 o 
  10   2   4        7.82       10.47      2.66 o 
  11   2   4        3.40        2.88      2.63 o 
  12   2   4        3.91        2.97      3.33 o 
  13   2   4       16.92       11.29      4.06 o 
 -13   3   4        0.04       -2.00      3.93 o 
 -12   3   4        6.00        7.77      4.62 o 
 -11   3   4       86.34       77.38      8.92 o 
 -10   3   4       42.04       51.02      5.75 o 
  -9   3   4       12.42       19.74      4.08 o 
  -8   3   4       45.07       51.17      5.02 o 
  -7   3   4      747.13      744.74     23.62 o 
  -6   3   4      158.35      179.43      6.93 o 
  -5   3   4       75.39       79.35      4.56 o 
  -4   3   4      839.04      908.95     11.18 o 
  -3   3   4      822.20      885.01     10.86 o 
  -2   3   4      261.37      283.93      4.73 o 
  -1   3   4     2563.46     2703.20     18.61 o 
   0   3   4        0.03        2.43      2.55 o 
   1   3   4      364.46      346.60      5.44 o 
   2   3   4      960.75      987.61     11.23 o 
   3   3   4        0.05        0.87      1.36 o 
   4   3   4      716.09      757.67     10.76 o 
   5   3   4       66.70       74.39      4.04 o 
   6   3   4       19.11       26.27      4.91 o 
   7   3   4        3.07        5.57      2.12 o 
   8   3   4        6.30        6.53      2.37 o 
   9   3   4       15.17       10.89      2.93 o 
  10   3   4        6.52        8.37      3.00 o 
  11   3   4       26.85       25.97      4.14 o 
  12   3   4       14.58       17.14      4.27 o 
  13   3   4       21.90       28.91      5.03 o 
 -13   4   4        1.38       -2.80      6.30 o 
 -12   4   4       67.44       91.98     16.44 o 
 -11   4   4        5.85       -8.74      5.95 o 
 -10   4   4       12.30       10.41      4.72 o 
  -9   4   4        2.05       -0.76      5.18 o 
  -8   4   4       81.76       90.54      6.44 o 
  -7   4   4       51.27       54.91      6.43 o 
  -6   4   4       29.02       29.06      3.73 o 
  -5   4   4     2049.18     2238.56     24.59 o 
  -4   4   4      799.88      832.26     10.90 o 
  -3   4   4      283.22      268.84      4.94 o 
  -2   4   4        2.94        3.54      1.98 o 
  -1   4   4      182.71      185.97      3.85 o 
   0   4   4       68.52       60.85      3.01 o 
   1   4   4     2077.98     2140.58     17.10 o 
   2   4   4        7.81        6.57      1.74 o 
   3   4   4     1383.85     1427.10     15.47 o 
   4   4   4      808.23      786.52     15.09 o 
   5   4   4        3.62       -0.63      1.77 o 
   6   4   4        6.04       11.49      2.52 o 
   7   4   4      362.45      340.76      8.81 o 
   8   4   4        1.07        1.46      2.34 o 
   9   4   4        1.28        5.67      2.78 o 
  10   4   4       20.23       25.91      4.15 o 
  11   4   4       10.22        8.79      3.65 o 
  12   4   4       12.51       17.35      4.28 o 
 -12   5   4       12.77       11.54      9.09 o 
 -11   5   4        6.12        8.74      8.04 o 
 -10   5   4       51.11       36.65      7.87 o 
  -9   5   4        2.35        6.45      5.28 o 
  -8   5   4      106.57      150.15     12.59 o 
  -7   5   4       82.84       89.05      5.93 o 
  -6   5   4      362.77      385.08      9.63 o 
  -5   5   4       20.26       14.02      2.68 o 
  -4   5   4        7.32        3.95      1.79 o 
  -3   5   4       88.09       75.94      4.95 o 
  -2   5   4     1800.78     1931.70     19.34 o 
  -1   5   4     1060.18     1140.53     13.99 o 
   0   5   4       51.75       60.38      2.85 o 
   1   5   4      190.33      196.71      4.72 o 
   2   5   4       72.55       72.20      6.17 o 
   3   5   4      115.86      128.51      4.70 o 
   4   5   4       48.44       45.63      3.76 o 
   5   5   4      665.47      668.00     11.43 o 
   6   5   4      179.69      163.36      6.23 o 
   7   5   4       67.02       72.34      6.61 o 
   8   5   4       30.69       30.68      4.09 o 
   9   5   4       33.08       30.93      4.36 o 
  10   5   4        0.68        2.61      3.00 o 
  11   5   4        4.83        7.14      4.26 o 
  12   5   4        0.37        1.80      3.99 o 
 -11   6   4        0.16       -0.70      8.04 o 
 -10   6   4       16.22       18.55      7.29 o 
  -9   6   4       25.97       14.80      6.66 o 
  -8   6   4      149.85      148.45     11.48 o 
  -7   6   4       19.47       20.72      6.99 o 
  -6   6   4        8.31        4.35      5.03 o 
  -5   6   4      483.26      465.74     12.78 o 
  -4   6   4      354.64      326.17      7.93 o 
  -3   6   4       54.26       53.84      4.11 o 
  -2   6   4      152.49      151.83      5.78 o 
  -1   6   4       40.14       52.37      4.05 o 
   0   6   4      330.80      339.45      6.27 o 
   1   6   4        3.25        9.21      2.03 o 
   2   6   4       77.67       81.29      3.78 o 
   3   6   4       47.75       49.49      3.41 o 
   4   6   4       20.71       22.81      2.19 o 
   5   6   4      232.31      237.61      7.93 o 
   6   6   4        0.04        0.31      2.19 o 
   7   6   4      166.32      157.31      8.43 o 
   8   6   4       27.12       29.41      5.40 o 
   9   6   4        5.31       -0.27      4.14 o 
  10   6   4        8.19        2.07      3.71 o 
  11   6   4       20.24       25.84      6.44 o 
 -11   7   4        4.27        5.25      8.74 o 
 -10   7   4       32.82       30.25      8.28 o 
  -9   7   4       58.30       50.21      9.27 o 
  -8   7   4        0.63        0.24      5.28 o 
  -7   7   4        8.84       12.83      6.17 o 
  -6   7   4        0.14        4.86      5.37 o 
  -5   7   4       38.65       29.61      3.84 o 
  -4   7   4      227.19      234.12      8.93 o 
  -3   7   4       54.46       53.81      4.45 o 
  -2   7   4       48.29       50.52      4.52 o 
  -1   7   4      101.57      100.05      5.81 o 
   0   7   4       17.08       13.55      2.24 o 
   1   7   4      266.46      283.27      6.41 o 
   2   7   4        0.01        0.07      2.32 o 
   3   7   4      357.65      388.89      6.87 o 
   4   7   4      334.88      320.30     10.63 o 
   5   7   4      286.20      305.30     10.88 o 
   6   7   4       18.43       17.30      4.49 o 
   7   7   4       11.35       13.45      4.50 o 
   8   7   4       40.47       28.00      8.58 o 
   9   7   4       14.64       14.61      5.75 o 
  10   7   4        0.07       -1.44      5.62 o 
  11   7   4       10.21       17.07      6.86 o 
 -10   8   4        4.86        8.79      7.16 o 
  -9   8   4       51.04       63.36     10.24 o 
  -8   8   4       10.05        4.19      6.02 o 
  -7   8   4        0.02       -6.77      4.68 o 
  -6   8   4        1.49        4.90      4.36 o 
  -5   8   4       50.82       46.87      6.31 o 
  -4   8   4      456.66      438.19     13.73 o 
  -3   8   4       23.30       24.47      3.86 o 
  -2   8   4       29.06       23.71      4.12 o 
  -1   8   4       83.42       92.21      5.89 o 
   0   8   4        2.09        6.34      2.92 o 
   1   8   4        0.10        1.53      3.03 o 
   2   8   4        6.39       -1.20      3.17 o 
   3   8   4        7.10        3.21      3.32 o 
   4   8   4      112.34      100.67      8.67 o 
   5   8   4        0.11       -2.18      3.73 o 
   6   8   4        1.36        2.98      3.53 o 
   7   8   4        0.09        3.88      3.32 o 
   8   8   4        0.04       -2.55      5.38 o 
   9   8   4        4.58        4.78      4.29 o 
  10   8   4       34.79       37.71      6.48 o 
  -9   9   4        0.06       -8.51      5.67 o 
  -8   9   4        2.37       14.81      7.29 o 
  -7   9   4       60.01       64.71      9.96 o 
  -6   9   4      136.02      139.54      9.84 o 
  -5   9   4       26.84       21.90      5.34 o 
  -4   9   4      207.05      188.40     10.16 o 
  -3   9   4       85.64       76.20      5.83 o 
  -2   9   4      273.53      263.40     10.63 o 
  -1   9   4        5.53        6.76      3.75 o 
   0   9   4        6.92        3.52      2.77 o 
   1   9   4        2.75        1.41      3.48 o 
   2   9   4       17.67       17.56      3.65 o 
   3   9   4       47.73       47.77     11.82 o 
   4   9   4       14.56       15.69      5.04 o 
   5   9   4        5.70        4.61      8.74 o 
   6   9   4       16.86       23.59      4.95 o 
   7   9   4        6.27        8.01      7.02 o 
   8   9   4       10.46       12.03      5.06 o 
  -7  10   4        7.27        9.52     16.44 o 
  -6  10   4       10.73       17.16      6.52 o 
  -5  10   4       88.82       89.88     11.10 o 
  -4  10   4      200.11      201.81     14.71 o 
  -3  10   4        0.52        4.18      5.67 o 
  -2  10   4        7.68        8.43      3.45 o 
  -1  10   4        5.53        3.29      2.99 o 
   0  10   4       52.98       61.31      5.83 o 
   1  10   4       27.44       29.39      4.37 o 
   2  10   4        0.12        1.67      4.64 o 
   3  10   4       32.41       30.23      5.81 o 
   4  10   4        4.20       -2.28      3.68 o 
   5  10   4        0.07        1.69      5.43 o 
   6  10   4       52.25       34.85      7.89 o 
   7  10   4        3.25       -0.42      5.24 o 
  -5  11   4        0.91        1.94      4.27 o 
  -4  11   4       70.20       80.22      8.49 o 
  -3  11   4        0.85       -5.04      4.50 o 
  -2  11   4       56.82       57.20      7.19 o 
  -1  11   4        3.07        7.81      3.50 o 
   0  11   4       22.79       18.28      4.16 o 
   1  11   4        0.91       -4.34      3.29 o 
   2  11   4        1.08        3.15      4.00 o 
   3  11   4        0.17       -2.14      3.74 o 
   4  11   4        0.01        4.77      4.27 o 
   5  11   4        3.43        5.16      5.60 o 
   0  12   4       15.15       24.29      5.69 o 
 -13   1   5        0.61        0.17      4.20 o 
 -12   1   5        0.15       -5.53      3.68 o 
 -11   1   5        1.91       -0.56      5.42 o 
 -10   1   5       80.10       96.54      5.87 o 
  -9   1   5      109.93      109.59      5.63 o 
  -8   1   5        1.73        2.47      2.12 o 
  -7   1   5      523.66      486.92      8.96 o 
  -6   1   5       49.70       46.58      6.94 o 
  -5   1   5     3375.75     3608.43     33.13 o 
  -4   1   5       99.92       90.75      4.10 o 
  -3   1   5     1243.12     1312.01     19.74 o 
  -2   1   5        4.66        2.15      1.31 o 
  -1   1   5      961.53      930.86     12.55 o 
   0   1   5     1637.51     1613.63     13.58 o 
   1   1   5      415.26      333.28      5.32 o 
   2   1   5    14244.67    13457.05    172.48 o 
   3   1   5     1400.68     1383.24     11.82 o 
   4   1   5      978.30      946.08      9.69 o 
   5   1   5        0.74        5.14      1.39 o 
   6   1   5       63.63       57.95      3.68 o 
   7   1   5      140.01      137.70      4.39 o 
   8   1   5       16.09       22.78      2.35 o 
   9   1   5        7.88        4.59      2.02 o 
  10   1   5        6.70        8.11      2.69 o 
  11   1   5        1.58        4.69      2.92 o 
  12   1   5       15.33       14.45      5.10 o 
  13   1   5        9.47        4.16      3.63 o 
 -13   2   5        0.52        0.35      4.78 o 
 -12   2   5       77.63       66.61      9.21 o 
 -11   2   5       44.88       23.21     11.02 o 
 -10   2   5       61.06       60.08      4.99 o 
  -9   2   5        0.45        1.97      2.72 o 
  -8   2   5        3.34        0.54      2.48 o 
  -7   2   5        0.10        0.99      2.20 o 
  -6   2   5       64.08       69.48      4.59 o 
  -5   2   5     1184.15     1249.47     16.24 o 
  -4   2   5      392.95      413.29      8.15 o 
  -3   2   5      633.12      671.80      8.37 o 
  -2   2   5        5.11        5.80      1.80 o 
  -1   2   5     1474.31     1524.91     11.93 o 
   0   2   5     1205.07     1287.65     15.18 o 
   1   2   5        1.25       -0.20      1.27 o 
   2   2   5      119.39      107.71      3.73 o 
   3   2   5       57.30       60.56      3.22 o 
   4   2   5     4734.91     4854.75     40.62 o 
   5   2   5     3152.83     3266.09     33.92 o 
   6   2   5        0.02       -0.07      1.21 o 
   7   2   5       34.39       43.28      2.69 o 
   8   2   5        3.19        2.09      2.17 o 
   9   2   5       91.26       74.43      5.29 o 
  10   2   5       25.41       24.82      3.47 o 
  11   2   5        0.39       -1.69      2.33 o 
  12   2   5        9.67        4.74      3.23 o 
  13   2   5        0.47        3.66      3.23 o 
 -13   3   5        0.01        4.91      4.68 o 
 -12   3   5       21.58       17.11      5.87 o 
 -11   3   5        5.09        0.39      3.83 o 
 -10   3   5       44.79       43.15      5.50 o 
  -9   3   5        0.01        0.23      3.10 o 
  -8   3   5      108.93       99.35      6.48 o 
  -7   3   5      303.46      288.72      8.89 o 
  -6   3   5      394.61      389.35     15.03 o 
  -5   3   5        1.01       -0.32      2.20 o 
  -4   3   5      359.69      402.56      8.03 o 
  -3   3   5      190.88      182.40      4.83 o 
  -2   3   5     1083.69     1016.19     10.38 o 
  -1   3   5      547.25      556.56      6.87 o 
   0   3   5      391.99      421.72      5.96 o 
   1   3   5       33.95       39.83      2.38 o 
   2   3   5      870.85      837.88     11.49 o 
   3   3   5     1812.72     1884.06     24.28 o 
   4   3   5      446.24      453.30      8.42 o 
   5   3   5      275.19      267.39      6.90 o 
   6   3   5       58.63       52.45      5.00 o 
   7   3   5        0.52        0.51      1.83 o 
   8   3   5        2.57        3.54      2.93 o 
   9   3   5       16.37       17.00      5.00 o 
  10   3   5        2.10       -0.10      2.58 o 
  11   3   5        6.66        7.12      3.33 o 
  12   3   5        3.78        2.07      3.37 o 
  13   3   5        0.27       -4.57      3.09 o 
 -12   4   5        0.06       -0.70      6.30 o 
 -11   4   5        5.34       11.54      9.09 o 
 -10   4   5        0.13       -0.44      3.81 o 
  -9   4   5       69.79       73.58      6.87 o 
  -8   4   5      246.55      224.86      9.01 o 
  -7   4   5       28.18       18.53      3.82 o 
  -6   4   5      388.21      370.59      9.54 o 
  -5   4   5       18.27       18.70      3.21 o 
  -4   4   5     1418.25     1420.98     15.21 o 
  -3   4   5     2768.84     2995.23     21.56 o 
  -2   4   5     1856.31     1971.14     20.29 o 
  -1   4   5       38.97       38.13      2.59 o 
   0   4   5      670.44      724.41     11.55 o 
   1   4   5     1406.41     1498.34     13.79 o 
   2   4   5      238.68      252.66      5.88 o 
   3   4   5      396.17      424.52      8.04 o 
   4   4   5     1016.14      987.49     13.27 o 
   5   4   5       65.73       72.99      4.45 o 
   6   4   5       65.26       63.73      4.42 o 
   7   4   5        0.02        0.34      2.05 o 
   8   4   5      104.30       98.31      5.99 o 
   9   4   5       19.77       17.96      3.48 o 
  10   4   5        6.49        5.46      3.11 o 
  11   4   5        1.35       -2.72      2.81 o 
  12   4   5        5.24        5.08      3.49 o 
 -12   5   5       21.91       27.28     11.19 o 
 -11   5   5        2.87       14.34      9.09 o 
 -10   5   5       30.99       38.22      7.90 o 
  -9   5   5       56.68       45.55      7.91 o 
  -8   5   5       20.19       24.29      9.44 o 
  -7   5   5      281.85      269.31      9.02 o 
  -6   5   5      216.36      199.86     12.16 o 
  -5   5   5      923.04      940.59     12.74 o 
  -4   5   5      457.81      453.15      6.84 o 
  -3   5   5       28.12       23.05      3.33 o 
  -2   5   5       99.47      101.04      4.62 o 
  -1   5   5      536.57      578.98      8.34 o 
   0   5   5        1.15        7.46      1.57 o 
   1   5   5      182.33      182.73      4.74 o 
   2   5   5       37.24       46.12      3.10 o 
   3   5   5        3.70       11.16      2.88 o 
   4   5   5        3.95        5.16      2.03 o 
   5   5   5       75.80       76.46      4.68 o 
   6   5   5       83.46       81.30      5.14 o 
   7   5   5       18.29       20.92      3.41 o 
   8   5   5       13.45       21.72      3.71 o 
   9   5   5        0.43        1.47      2.83 o 
  10   5   5        0.78        0.08      3.91 o 
  11   5   5        8.24        3.10      3.47 o 
  12   5   5        1.36       -2.62      4.18 o 
 -11   6   5        3.76        0.70      6.99 o 
 -10   6   5       99.57      100.28     11.10 o 
  -9   6   5       16.68       16.07      9.97 o 
  -8   6   5       10.34       13.45     14.69 o 
  -7   6   5      334.54      310.63     33.92 o 
  -6   6   5       57.58       46.64      7.41 o 
  -5   6   5      105.23      121.94     10.82 o 
  -4   6   5       96.00       98.36      5.16 o 
  -3   6   5       29.26       28.33      3.51 o 
  -2   6   5       37.84       36.15      3.80 o 
  -1   6   5      157.07      162.67      6.00 o 
   0   6   5      572.21      580.50      8.21 o 
   1   6   5       17.94       18.05      2.67 o 
   2   6   5       33.23       35.15      2.97 o 
   3   6   5      261.39      267.23      7.07 o 
   4   6   5       89.80       95.16      4.62 o 
   5   6   5       84.55       86.44      5.09 o 
   6   6   5      143.36      135.74      6.35 o 
   7   6   5       33.99       37.29      4.29 o 
   8   6   5        5.42        5.35      3.22 o 
   9   6   5       11.57       15.42      4.74 o 
  10   6   5        2.88       -5.09      3.39 o 
  11   6   5        0.33       -5.34      3.56 o 
 -11   7   5        1.46       -9.79      8.39 o 
 -10   7   5        1.93       -1.40      8.04 o 
  -9   7   5       13.63       11.71      6.80 o 
  -8   7   5       17.07       18.16      6.64 o 
  -7   7   5       28.05       22.73      6.68 o 
  -6   7   5      128.40      145.75      8.74 o 
  -5   7   5        2.06       -2.16      3.08 o 
  -4   7   5        1.62        4.46      2.96 o 
  -3   7   5      658.76      672.35     21.55 o 
  -2   7   5        1.90        2.23      2.71 o 
  -1   7   5      151.83      162.70      6.52 o 
   0   7   5      269.79      256.56      5.83 o 
   1   7   5        9.41       13.88      2.31 o 
   2   7   5      334.40      355.26      7.37 o 
   3   7   5       40.81       35.47      3.24 o 
   4   7   5      264.37      233.98      7.14 o 
   5   7   5       57.32       58.41      9.40 o 
   6   7   5       86.88       86.42      7.42 o 
   7   7   5       93.61      100.38     14.84 o 
   8   7   5        1.82        6.55      4.08 o 
   9   7   5       26.00       34.68      6.21 o 
  10   7   5       31.85       30.51      6.56 o 
 -10   8   5        1.13        8.39      9.44 o 
  -9   8   5        2.46       -8.39      5.94 o 
  -8   8   5       56.15       43.41      8.61 o 
  -7   8   5        0.94       10.11      6.30 o 
  -6   8   5       30.22       28.87      7.79 o 
  -5   8   5      188.82      188.33     16.11 o 
  -4   8   5       78.07       66.93      5.43 o 
  -3   8   5        0.25       -4.23      2.82 o 
  -2   8   5      190.00      173.42      7.37 o 
  -1   8   5       91.95       76.03      5.63 o 
   0   8   5      148.64      140.21      6.74 o 
   1   8   5       20.73       19.36      4.50 o 
   2   8   5       58.16       51.60      5.94 o 
   3   8   5        1.58        0.30      2.38 o 
   4   8   5      130.71      113.50     11.89 o 
   5   8   5       85.98       76.39      9.41 o 
   6   8   5       41.12       38.97      8.04 o 
   7   8   5        2.45        0.58      3.77 o 
   8   8   5       64.17       67.02     10.31 o 
   9   8   5        0.75        5.88      5.29 o 
  -9   9   5       13.45       11.27      7.79 o 
  -8   9   5        0.09        0.11      6.05 o 
  -7   9   5       79.62       98.19     11.23 o 
  -6   9   5      150.99      141.24      9.89 o 
  -5   9   5        9.64        5.83      4.56 o 
  -4   9   5      123.22      128.26      8.99 o 
  -3   9   5        0.98       -2.82      3.04 o 
  -2   9   5      128.13      130.40      8.38 o 
  -1   9   5       10.25        9.27      4.05 o 
   0   9   5      128.66      119.50      8.43 o 
   1   9   5      199.06      215.51     14.86 o 
   2   9   5       12.54       16.73      3.63 o 
   3   9   5       14.34       17.84      4.92 o 
   4   9   5       55.45       60.85      9.16 o 
   5   9   5       55.10       54.26      8.82 o 
   6   9   5       33.78       29.44      5.76 o 
   7   9   5       23.38       26.24      5.58 o 
   8   9   5        1.11        5.24      5.69 o 
  -7  10   5        0.32        9.09      6.62 o 
  -6  10   5       15.55       17.75      5.83 o 
  -5  10   5        4.24        4.55      5.94 o 
  -4  10   5       15.07        8.22      6.82 o 
  -3  10   5       14.19       28.77      7.62 o 
  -2  10   5        7.93        6.59      4.27 o 
  -1  10   5       46.87       43.08      6.17 o 
   0  10   5       45.84       47.65      5.22 o 
   1  10   5       48.10       55.45      5.51 o 
   2  10   5       11.03        7.65      4.32 o 
   3  10   5        0.68        7.31      4.59 o 
   4  10   5       27.88       32.09      7.44 o 
   5  10   5        3.83        3.71      5.76 o 
   6  10   5        2.03       10.14      6.40 o 
   7  10   5        1.23        2.06      5.62 o 
  -5  11   5       12.21       16.54      5.07 o 
  -4  11   5        0.03        1.62      3.73 o 
  -3  11   5       11.25       16.11      4.96 o 
  -2  11   5        4.57        4.73      3.86 o 
  -1  11   5       22.10       30.66      4.77 o 
   0  11   5        0.93        6.51      3.41 o 
   1  11   5        1.98        2.90      3.97 o 
   2  11   5        1.19        0.53      4.05 o 
   3  11   5        1.35        7.34      4.51 o 
   4  11   5       17.74        9.94      5.88 o 
   5  11   5        6.73        6.33      6.99 o 
 -13   0   6       11.60        4.90      7.34 o 
 -12   0   6       70.89       51.41     11.54 o 
 -11   0   6      407.95      374.20     23.08 o 
 -10   0   6       32.02       22.03      8.04 o 
  -9   0   6       80.01       63.09      7.17 o 
  -8   0   6      201.86      207.90     12.76 o 
  -7   0   6     1040.75     1070.00     19.32 o 
  -6   0   6      474.54      396.35     10.03 o 
  -5   0   6      150.17      158.21      5.67 o 
  -4   0   6      265.48      301.78      7.52 o 
  -3   0   6     1349.08     1258.66     26.93 o 
  -2   0   6      459.57      476.67     15.39 o 
  -1   0   6     2416.08     2291.91     30.78 o 
   0   0   6       57.87       52.70      3.28 o 
   1   0   6       67.51       72.22      3.22 o 
   2   0   6      133.57      151.28      4.72 o 
   3   0   6      103.10       84.38      3.96 o 
   4   0   6        7.64        5.73      1.85 o 
   5   0   6      340.58      335.73     10.30 o 
   6   0   6      360.57      350.68      9.82 o 
   7   0   6      427.79      427.42     10.21 o 
   8   0   6      131.91      124.05      6.49 o 
   9   0   6        3.41        0.17      2.37 o 
  10   0   6        0.04       -2.64      3.02 o 
  11   0   6       18.69        7.95      7.52 o 
  12   0   6        7.18       14.55      5.53 o 
  13   0   6        0.89        3.07      5.07 o 
 -13   1   6        0.96       -0.45      6.82 o 
 -12   1   6        0.14       -2.42      8.92 o 
 -11   1   6        4.28        3.15      4.20 o 
 -10   1   6      330.67      288.03     13.79 o 
  -9   1   6      700.41      708.93     12.65 o 
  -8   1   6        3.02        1.63      2.12 o 
  -7   1   6        1.97        4.26      1.91 o 
  -6   1   6       19.74       21.26      2.97 o 
  -5   1   6      201.07      181.53      6.35 o 
  -4   1   6     2576.93     2718.00     25.33 o 
  -3   1   6     1944.08     2102.06     35.31 o 
  -2   1   6      718.26      737.92      8.68 o 
  -1   1   6     1886.25     1810.29     17.52 o 
   0   1   6      269.35      238.50      4.95 o 
   1   1   6      120.59      105.70      3.48 o 
   2   1   6     3567.26     3601.30     27.17 o 
   3   1   6      133.95      116.25      3.36 o 
   4   1   6       14.42       15.30      1.86 o 
   5   1   6      295.59      300.63      5.96 o 
   6   1   6       27.24       26.67      2.38 o 
   7   1   6      128.94      143.51      4.23 o 
   8   1   6        5.83        2.41      1.54 o 
   9   1   6       71.76       66.41      4.54 o 
  10   1   6        2.91        0.66      2.07 o 
  11   1   6       28.15       25.31      4.31 o 
  12   1   6        0.09        0.03      2.87 o 
  13   1   6       10.76       13.14      4.06 o 
 -13   2   6        6.18       -0.13      4.62 o 
 -12   2   6        0.44       -5.49      3.93 o 
 -11   2   6        8.28       11.86      4.93 o 
 -10   2   6        9.65       20.52      5.53 o 
  -9   2   6      115.05      113.62      7.10 o 
  -8   2   6      141.03      139.77      7.12 o 
  -7   2   6        6.03        6.77      2.86 o 
  -6   2   6      192.18      183.74      6.59 o 
  -5   2   6      168.15      146.53      5.65 o 
  -4   2   6      461.13      429.27      8.47 o 
  -3   2   6      361.80      365.33      6.14 o 
  -2   2   6     1887.99     1930.63     16.35 o 
  -1   2   6        3.02        1.54      1.51 o 
   0   2   6       23.52       30.22      2.57 o 
   1   2   6      243.26      223.39      5.09 o 
   2   2   6       81.70       91.83      4.34 o 
   3   2   6      131.91      131.53      4.39 o 
   4   2   6     4104.42     4431.00     34.61 o 
   5   2   6       45.76       46.08      3.54 o 
   6   2   6        0.26        0.16      1.27 o 
   7   2   6       98.02       97.42      3.89 o 
   8   2   6        2.50        2.86      2.09 o 
   9   2   6        4.44        4.85      2.43 o 
  10   2   6        1.68        2.48      2.16 o 
  11   2   6       20.51       25.40      3.66 o 
  12   2   6        0.08       -3.06      2.91 o 
  13   2   6        4.84        0.55      3.20 o 
 -13   3   6        2.78       19.23      9.44 o 
 -12   3   6       23.91       36.83      8.22 o 
 -11   3   6       24.97       27.81      6.38 o 
 -10   3   6       52.16       75.11      8.49 o 
  -9   3   6        0.44       -2.82      3.07 o 
  -8   3   6      221.55      220.21     12.17 o 
  -7   3   6      246.32      225.61      8.24 o 
  -6   3   6      344.08      375.07      9.42 o 
  -5   3   6       85.07       97.33      5.04 o 
  -4   3   6      185.00      191.10      5.29 o 
  -3   3   6     8106.25     8607.85     57.55 o 
  -2   3   6       52.77       69.98      2.91 o 
  -1   3   6       19.22       15.93      1.95 o 
   0   3   6       13.75       10.00      1.74 o 
   1   3   6      906.17      950.97     11.16 o 
   2   3   6     1733.47     1764.79     17.19 o 
   3   3   6      936.36      932.35     12.07 o 
   4   3   6      123.87      110.33      4.57 o 
   5   3   6       53.86       48.43      3.69 o 
   6   3   6       66.76       70.37      6.92 o 
   7   3   6        0.55       -0.22      1.87 o 
   8   3   6       74.77       72.16      5.20 o 
   9   3   6       29.12       24.14      3.64 o 
  10   3   6        0.00        0.26      2.55 o 
  11   3   6       27.73       20.33      5.49 o 
  12   3   6        3.89        2.05      3.18 o 
 -12   4   6       52.00       41.97     12.24 o 
 -11   4   6        7.11       -2.10      6.99 o 
 -10   4   6       16.49       18.20      6.64 o 
  -9   4   6      155.41      130.87      8.00 o 
  -8   4   6      323.21      329.50     10.49 o 
  -7   4   6      245.94      249.63     10.37 o 
  -6   4   6        5.43        4.85      3.47 o 
  -5   4   6       77.12       82.45      4.92 o 
  -4   4   6      380.60      396.16      7.68 o 
  -3   4   6      169.24      196.66      5.19 o 
  -2   4   6      114.80      108.61      3.83 o 
  -1   4   6      298.15      315.50      5.46 o 
   0   4   6       57.45       69.85      3.16 o 
   1   4   6     1671.92     1626.12     14.85 o 
   2   4   6     1115.17     1173.23     16.41 o 
   3   4   6      373.25      385.79      7.82 o 
   4   4   6        0.01        1.14      1.61 o 
   5   4   6       53.13       54.26      4.09 o 
   6   4   6        0.55        1.19      1.97 o 
   7   4   6       50.99       45.64      4.35 o 
   8   4   6      119.92      133.20      6.66 o 
   9   4   6        1.71        0.31      2.53 o 
  10   4   6        0.00       -0.89      2.65 o 
  11   4   6        7.11        7.81      3.99 o 
  12   4   6        2.17        2.92      3.49 o 
 -12   5   6        0.95       -0.70      8.04 o 
 -11   5   6       26.96       37.07     12.24 o 
 -10   5   6       13.35        5.60      8.74 o 
  -9   5   6      102.57      109.41     10.59 o 
  -8   5   6        0.38        1.80      7.17 o 
  -7   5   6        1.91       -3.93      4.12 o 
  -6   5   6      367.06      363.94     11.32 o 
  -5   5   6      104.11      107.36      5.95 o 
  -4   5   6      245.23      259.56      5.51 o 
  -3   5   6        0.02       -1.08      2.16 o 
  -2   5   6      133.86      141.39      5.43 o 
  -1   5   6     1907.44     1953.43     16.45 o 
   0   5   6        0.45        2.12      1.52 o 
   1   5   6      587.58      606.68      8.74 o 
   2   5   6       32.30       28.13      3.20 o 
   3   5   6      497.98      512.63     13.68 o 
   4   5   6        5.06        2.06      1.84 o 
   5   5   6       83.76       78.01      4.80 o 
   6   5   6      319.49      312.74      9.34 o 
   7   5   6       15.45       15.54      3.28 o 
   8   5   6       38.31       38.34      4.59 o 
   9   5   6      133.54      141.30      7.59 o 
  10   5   6       17.77       24.64      4.36 o 
  11   5   6        3.92        6.34      3.50 o 
  12   5   6        0.11       -4.78      3.84 o 
 -11   6   6       68.69       79.04     16.44 o 
 -10   6   6        6.03       10.84      9.09 o 
  -9   6   6       27.95       31.13      9.62 o 
  -8   6   6      127.55      101.23     10.21 o 
  -7   6   6       68.47       41.46     10.14 o 
  -6   6   6       34.16       38.33      6.92 o 
  -5   6   6        1.17       -2.37      3.29 o 
  -4   6   6      149.33      150.03      6.12 o 
  -3   6   6       40.63       38.35      3.97 o 
  -2   6   6      281.50      270.67      7.63 o 
  -1   6   6      111.33      115.86      5.55 o 
   0   6   6      178.91      187.76      6.72 o 
   1   6   6       31.47       25.82      3.11 o 
   2   6   6      127.62      139.26      4.88 o 
   3   6   6      289.76      281.95      7.44 o 
   4   6   6      184.80      180.41      7.93 o 
   5   6   6       90.10       87.88      6.94 o 
   6   6   6        4.36        0.17      2.59 o 
   7   6   6       10.04       13.05      3.37 o 
   8   6   6      170.44      154.18      7.66 o 
   9   6   6        4.01        4.81      3.85 o 
  10   6   6        0.34        1.99      4.54 o 
  11   6   6        9.07        8.97      5.29 o 
 -11   7   6        1.00       -4.55      8.74 o 
 -10   7   6       49.40       62.60     14.69 o 
  -9   7   6       28.35       19.03      7.29 o 
  -8   7   6       13.71       16.26      6.92 o 
  -7   7   6        6.83       13.63      5.81 o 
  -6   7   6      329.52      320.80     11.84 o 
  -5   7   6       48.71       51.50      4.73 o 
  -4   7   6      379.74      388.74      9.75 o 
  -3   7   6        0.22        1.66      2.89 o 
  -2   7   6       13.64       16.06      3.57 o 
  -1   7   6       14.65       11.95      3.31 o 
   0   7   6       19.83       21.79      3.67 o 
   1   7   6        5.86        1.26      1.92 o 
   2   7   6       63.67       69.27      4.01 o 
   3   7   6      568.01      616.19     16.05 o 
   4   7   6      277.84      296.72      9.18 o 
   5   7   6      114.54      102.67     12.24 o 
   6   7   6      394.06      397.65     16.21 o 
   7   7   6        4.51        2.83      3.65 o 
   8   7   6        9.42       19.38      5.06 o 
   9   7   6        0.75       -0.67      3.93 o 
  10   7   6       13.72       15.46      5.57 o 
 -10   8   6        8.41        1.05     10.49 o 
  -9   8   6        1.35        6.40     11.37 o 
  -8   8   6        4.10        2.64      6.37 o 
  -7   8   6       17.75       14.96      6.52 o 
  -6   8   6        0.00       -0.30      3.84 o 
  -5   8   6        2.00        4.86      4.22 o 
  -4   8   6       12.06       11.22      3.69 o 
  -3   8   6        8.36        7.58      3.82 o 
  -2   8   6       65.62       68.98      5.52 o 
  -1   8   6       81.30       88.57      5.80 o 
   0   8   6        0.00       -3.38      2.62 o 
   1   8   6        3.61        5.11      3.13 o 
   2   8   6      107.71      107.66      8.20 o 
   3   8   6        3.93        3.63      3.82 o 
   4   8   6       48.16       41.82      5.43 o 
   5   8   6       28.73       15.86      4.56 o 
   6   8   6       53.55       39.20      9.49 o 
   7   8   6       26.84       27.13      5.82 o 
   8   8   6        9.09        6.87      4.68 o 
   9   8   6        8.44        6.03      4.86 o 
  -8   9   6        0.00       -4.70     13.29 o 
  -7   9   6       14.25        5.36      6.55 o 
  -6   9   6       26.52       35.12      7.21 o 
  -5   9   6        9.83       12.70      5.23 o 
  -4   9   6        7.24       11.38      4.63 o 
  -3   9   6        0.80        6.93      3.67 o 
  -2   9   6       36.39       30.58      4.68 o 
  -1   9   6       24.69       20.56      4.65 o 
   0   9   6       78.79       77.74      8.18 o 
   1   9   6       46.46       45.53      6.17 o 
   2   9   6      133.87      132.69      9.35 o 
   3   9   6       39.34       41.34      6.36 o 
   4   9   6      302.23      309.25     15.80 o 
   5   9   6        0.11       -0.32      5.07 o 
   6   9   6       18.52       29.38      5.39 o 
   7   9   6        0.63        2.90      7.53 o 
   8   9   6        2.14        5.50      6.57 o 
  -7  10   6       10.05        4.79     15.91 o 
  -6  10   6        1.70        4.25      5.84 o 
  -5  10   6        4.60       10.81      5.92 o 
  -4  10   6       85.35       95.13     11.89 o 
  -3  10   6        2.93        2.70      5.03 o 
  -2  10   6       76.48       85.24      9.71 o 
  -1  10   6       16.20       13.16      5.06 o 
   0  10   6        0.92        3.64      3.86 o 
   1  10   6       82.98       88.09      6.55 o 
   2  10   6        0.44        2.80      4.05 o 
   3  10   6       40.93       34.61      6.15 o 
   4  10   6        2.66        0.28      4.66 o 
   5  10   6        6.37       11.19      6.55 o 
   6  10   6       63.23       64.43     10.08 o 
   7  10   6        5.82        5.15      5.61 o 
  -5  11   6       10.52       20.19     12.07 o 
  -4  11   6        6.29        9.33      6.47 o 
  -3  11   6        1.91        1.50      4.82 o 
  -2  11   6        8.41        6.64      5.69 o 
  -1  11   6       13.21       11.71      3.82 o 
   0  11   6        0.01       -2.83      3.03 o 
   1  11   6       42.31       47.28      6.84 o 
   2  11   6        2.64        9.10      4.56 o 
   3  11   6        1.77        2.66      4.29 o 
   4  11   6        8.55        6.99      5.82 o 
 -13   1   7        1.83       10.28      9.62 o 
 -12   1   7       42.87       53.68      8.66 o 
 -11   1   7        1.20       -2.64      6.12 o 
 -10   1   7       70.74       96.57      9.63 o 
  -9   1   7      409.18      426.46     20.81 o 
  -8   1   7       12.73       11.76      2.48 o 
  -7   1   7       42.25       46.78      3.25 o 
  -6   1   7       14.07       18.62      2.97 o 
  -5   1   7      332.92      309.28      8.38 o 
  -4   1   7      349.45      354.54      6.81 o 
  -3   1   7      274.57      254.18      3.29 o 
  -2   1   7       19.54       29.54      2.78 o 
  -1   1   7       61.02       63.06      3.68 o 
   0   1   7       11.14       10.12      1.98 o 
   1   1   7       49.00       41.79      2.78 o 
   2   1   7      584.10      609.52     10.01 o 
   3   1   7      879.19      857.96     11.09 o 
   4   1   7     1392.54     1347.35     12.94 o 
   5   1   7      625.79      620.68      8.56 o 
   6   1   7      215.47      202.16      5.81 o 
   7   1   7       33.33       27.48      2.43 o 
   8   1   7        4.30        4.40      1.69 o 
   9   1   7       11.66       11.45      2.84 o 
  10   1   7       79.38       80.65      5.23 o 
  11   1   7       64.96       74.20      6.54 o 
  12   1   7        3.17        8.66      3.52 o 
  13   1   7        8.81       15.24      4.16 o 
 -13   2   7        0.79        5.07      5.19 o 
 -12   2   7        9.11       16.33      7.17 o 
 -11   2   7       90.49      107.09     11.89 o 
 -10   2   7        0.71        4.04      4.53 o 
  -9   2   7       22.40       27.51      4.18 o 
  -8   2   7      418.18      427.79     11.17 o 
  -7   2   7       13.62       12.13      3.18 o 
  -6   2   7      137.30      129.28      5.79 o 
  -5   2   7      568.89      564.67     12.48 o 
  -4   2   7      891.78      898.82     12.61 o 
  -3   2   7     2457.33     2682.04     21.86 o 
  -2   2   7      422.04      438.69      6.76 o 
  -1   2   7       16.60       16.84      2.39 o 
   0   2   7      705.58      644.08      8.74 o 
   1   2   7      158.12      142.00      4.42 o 
   2   2   7        3.28       -0.24      1.49 o 
   3   2   7     1226.19     1214.79     14.07 o 
   4   2   7      566.31      591.88      9.89 o 
   5   2   7      134.30      142.98      5.19 o 
   6   2   7      530.07      534.00     10.42 o 
   7   2   7       32.10       35.38      2.74 o 
   8   2   7       17.22       20.31      3.17 o 
   9   2   7       14.02        8.05      2.63 o 
  10   2   7        7.98       12.28      2.85 o 
  11   2   7        6.16        7.18      3.29 o 
  12   2   7        0.70        1.00      3.02 o 
 -13   3   7        0.84        1.75      7.34 o 
 -12   3   7       13.39       13.85      6.64 o 
 -11   3   7       72.69       80.43      9.40 o 
 -10   3   7      148.93      158.16     11.89 o 
  -9   3   7       26.79       30.20      5.96 o 
  -8   3   7        0.80        4.04      3.84 o 
  -7   3   7       20.28       22.98      3.95 o 
  -6   3   7      199.97      214.34      8.97 o 
  -5   3   7       13.08       13.75      4.07 o 
  -4   3   7       52.51       49.75      3.28 o 
  -3   3   7        8.86       10.05      2.41 o 
  -2   3   7      930.71      977.94     10.16 o 
  -1   3   7      117.75      131.71      4.07 o 
   0   3   7     1511.58     1623.77     14.20 o 
   1   3   7      652.87      672.81      9.58 o 
   2   3   7      479.85      546.77     10.15 o 
   3   3   7        9.52        8.89      2.05 o 
   4   3   7      981.82      920.56     13.02 o 
   5   3   7      565.94      550.17     10.36 o 
   6   3   7      192.53      181.28      6.38 o 
   7   3   7        2.42        4.61      2.36 o 
   8   3   7       17.87       18.64      3.26 o 
   9   3   7        1.52       -1.05      2.22 o 
  10   3   7        3.88        2.20      3.94 o 
  11   3   7        0.16        3.95      2.68 o 
  12   3   7       11.63       16.45      4.29 o 
 -12   4   7        1.43        9.79      8.39 o 
 -11   4   7        0.00       -2.45      6.30 o 
 -10   4   7        0.03        2.83      4.59 o 
  -9   4   7       32.29       26.00      5.96 o 
  -8   4   7       50.97       46.79      5.43 o 
  -7   4   7      104.31      123.95     11.66 o 
  -6   4   7       41.39       34.91      4.26 o 
  -5   4   7        1.12        0.38      2.22 o 
  -4   4   7       33.26       45.65      3.55 o 
  -3   4   7       49.82       52.18      2.99 o 
  -2   4   7      286.44      304.67      5.65 o 
  -1   4   7     1135.24     1161.45     11.77 o 
   0   4   7      326.73      390.42      6.65 o 
   1   4   7       88.18       93.08      4.03 o 
   2   4   7      339.29      366.54      7.55 o 
   3   4   7      895.68      813.32     13.64 o 
   4   4   7        0.02        1.05      2.42 o 
   5   4   7       35.09       38.32      4.04 o 
   6   4   7      239.74      249.94      7.59 o 
   7   4   7      109.62      103.41      5.88 o 
   8   4   7        4.54        3.22      2.44 o 
   9   4   7       13.50       17.14      3.60 o 
  10   4   7       11.58        4.33      3.12 o 
  11   4   7       30.30       33.49      4.73 o 
  12   4   7        0.02       -4.92      3.28 o 
 -12   5   7        5.19       -4.90      8.04 o 
 -11   5   7       11.78        6.99      9.79 o 
 -10   5   7        4.63        6.64      8.04 o 
  -9   5   7       63.87       89.18     15.39 o 
  -8   5   7       46.98       54.13      8.01 o 
  -7   5   7        5.94        7.57      7.17 o 
  -6   5   7        1.44       -3.97      3.18 o 
  -5   5   7       19.24       20.87      3.39 o 
  -4   5   7        9.19       13.34      2.39 o 
  -3   5   7      144.07      135.81      4.04 o 
  -2   5   7      616.89      648.09      8.42 o 
  -1   5   7      139.47      121.15      3.93 o 
   0   5   7      892.91      910.72     10.81 o 
   1   5   7       22.28       28.52      2.62 o 
   2   5   7       42.17       45.72      3.53 o 
   3   5   7        0.10        0.63      1.87 o 
   4   5   7      238.58      258.63      7.29 o 
   5   5   7       32.40       29.56      3.51 o 
   6   5   7       82.51       72.44      5.12 o 
   7   5   7       34.36       44.41      4.66 o 
   8   5   7        2.25        3.21      4.36 o 
   9   5   7       12.57       16.91      3.90 o 
  10   5   7        8.66        5.68      4.01 o 
  11   5   7        0.83        1.41      3.15 o 
 -11   6   7       11.70        1.75      9.44 o 
 -10   6   7       11.89       17.14     10.84 o 
  -9   6   7       31.01       17.84     10.14 o 
  -8   6   7        0.23       -2.27      5.44 o 
  -7   6   7       20.60       14.42      6.64 o 
  -6   6   7        0.78        1.13      3.69 o 
  -5   6   7       46.85       34.24      5.15 o 
  -4   6   7        3.97        0.28      2.73 o 
  -3   6   7        3.95        1.06      2.77 o 
  -2   6   7       24.21       25.27      3.65 o 
  -1   6   7        8.71        7.07      1.69 o 
   0   6   7       32.75       33.70      2.86 o 
   1   6   7       58.41       57.56      3.54 o 
   2   6   7        0.59       -0.47      1.61 o 
   3   6   7      236.57      228.83      6.92 o 
   4   6   7        1.00       -2.66      2.27 o 
   5   6   7      193.61      178.60      6.76 o 
   6   6   7        0.55        4.49      2.73 o 
   7   6   7       46.63       43.46      4.77 o 
   8   6   7       33.58       35.58      4.60 o 
   9   6   7       10.20        3.95      3.91 o 
  10   6   7        0.13       -1.73      4.14 o 
  11   6   7        1.22       -1.82      4.05 o 
 -10   7   7       14.18       11.89     10.84 o 
  -9   7   7       59.14       58.05     14.69 o 
  -8   7   7        0.69       -1.41      8.04 o 
  -7   7   7       32.88       39.50     13.29 o 
  -6   7   7       15.78       11.32      4.58 o 
  -5   7   7      166.23      155.83      7.77 o 
  -4   7   7        2.01        5.05      3.03 o 
  -3   7   7        0.77       -0.75      2.84 o 
  -2   7   7      184.53      188.03      7.18 o 
  -1   7   7       52.31       55.66      4.78 o 
   0   7   7        0.61        2.56      2.85 o 
   1   7   7      242.64      222.64      6.12 o 
   2   7   7      277.85      268.59      6.87 o 
   3   7   7       58.22       54.99      4.37 o 
   4   7   7       29.81       32.49      5.00 o 
   5   7   7       14.72       18.72      3.53 o 
   6   7   7       42.40       49.30      7.25 o 
   7   7   7       45.81       41.37      6.14 o 
   8   7   7        6.14        6.02      5.05 o 
   9   7   7        1.40        1.33      3.84 o 
  10   7   7        7.07        3.90      4.54 o 
  -9   8   7        6.13       -1.40      9.44 o 
  -8   8   7       11.90        1.69      6.42 o 
  -7   8   7      130.03      137.29     11.86 o 
  -6   8   7        5.43        6.27      6.67 o 
  -5   8   7        0.38       -0.58      3.86 o 
  -4   8   7      100.25      114.44      6.65 o 
  -3   8   7      158.93      171.92      7.51 o 
  -2   8   7       19.74       15.88      4.39 o 
  -1   8   7       45.25       35.80      4.69 o 
   0   8   7      428.51      392.42     11.05 o 
   1   8   7       11.21        9.80      3.42 o 
   2   8   7       48.95       51.28      6.36 o 
   3   8   7      228.20      205.74     12.34 o 
   4   8   7        2.64        1.97      3.66 o 
   5   8   7      203.99      204.04      9.90 o 
   6   8   7       36.86       34.88      5.82 o 
   7   8   7        0.14       -3.70      4.17 o 
   8   8   7        1.59       -1.36      3.90 o 
   9   8   7        1.78       -3.91      4.11 o 
  -8   9   7        0.98       -6.33      5.95 o 
  -7   9   7        0.01       -5.16     12.59 o 
  -6   9   7        4.86        0.87      7.96 o 
  -5   9   7        1.38       -0.16      4.17 o 
  -4   9   7        5.14       -0.07      4.26 o 
  -3   9   7       32.33       26.23      4.69 o 
  -2   9   7      160.13      165.75     11.96 o 
  -1   9   7       18.10       15.92      4.56 o 
   0   9   7       53.44       59.28      9.44 o 
   1   9   7        4.30        4.81      4.23 o 
   2   9   7        5.28        4.92      4.04 o 
   3   9   7        7.59       12.05      5.61 o 
   4   9   7        5.55       14.39      5.93 o 
   5   9   7        5.21        3.53      5.43 o 
   6   9   7       47.97       55.56      9.25 o 
   7   9   7       25.29       22.48      9.62 o 
   8   9   7        1.25       10.49      6.14 o 
  -7  10   7        6.90       15.42      7.31 o 
  -6  10   7        4.62        1.87      4.72 o 
  -5  10   7       36.51       37.47      8.16 o 
  -4  10   7        4.46        4.83      5.18 o 
  -3  10   7        1.28        4.37      7.17 o 
  -2  10   7       62.58       61.62      7.13 o 
  -1  10   7        1.72        4.52      4.86 o 
   0  10   7      110.18      111.70      9.05 o 
   1  10   7       10.06       17.58      5.13 o 
   2  10   7       30.13       29.68      6.09 o 
   3  10   7        0.00       -2.19      4.78 o 
   4  10   7       11.54       14.11      6.55 o 
   5  10   7        1.20        4.91      5.76 o 
   6  10   7        3.22        1.41      5.62 o 
  -4  11   7        0.98        7.52      5.44 o 
  -3  11   7        7.01        3.43      8.39 o 
  -2  11   7        0.34        1.09      4.16 o 
  -1  11   7       14.17       15.44      6.69 o 
   0  11   7       20.80       24.23      4.44 o 
   1  11   7        3.31        4.54      4.61 o 
   2  11   7        9.16        7.06      4.69 o 
   3  11   7        0.09       10.09      5.88 o 
   4  11   7        8.14       11.70      6.53 o 
 -13   0   8        0.15       -7.87      5.25 o 
 -12   0   8        5.37        9.79      7.69 o 
 -11   0   8      249.03      259.15     20.63 o 
 -10   0   8      280.79      262.29     19.58 o 
  -9   0   8       45.84       47.91     10.49 o 
  -8   0   8       58.07       70.32      9.27 o 
  -7   0   8       27.85       28.23      3.68 o 
  -6   0   8       13.86       14.44      2.47 o 
  -5   0   8       63.57       69.94      8.74 o 
  -4   0   8      276.12      397.29     16.44 o 
  -3   0   8      640.88      661.68     20.28 o 
  -2   0   8      222.42      178.09      4.53 o 
  -1   0   8      753.98      809.41     12.55 o 
   0   0   8       54.97       54.76      3.91 o 
   1   0   8       13.85        7.82      2.59 o 
   2   0   8      200.49      185.22      5.77 o 
   3   0   8        0.18        0.94      1.88 o 
   4   0   8      116.27      110.82      6.05 o 
   5   0   8       85.99      102.22      5.20 o 
   6   0   8        5.26        1.91      2.06 o 
   7   0   8      109.02      108.25      5.93 o 
   8   0   8        6.54        6.61      3.62 o 
   9   0   8        9.33       12.10      3.15 o 
  10   0   8       14.64       13.64      4.93 o 
  11   0   8        1.78        2.54      8.04 o 
  12   0   8        6.23       12.24      5.37 o 
  13   0   8        2.08        0.43     11.19 o 
 -13   1   8        0.85        1.10      5.60 o 
 -12   1   8        6.04        6.97      5.31 o 
 -11   1   8       10.33        2.40      4.93 o 
 -10   1   8      249.78      246.42     13.33 o 
  -9   1   8        0.19       -5.53      3.68 o 
  -8   1   8      413.58      387.38     12.74 o 
  -7   1   8       53.32       63.71      3.55 o 
  -6   1   8      237.94      239.03      5.60 o 
  -5   1   8     2451.59     2614.79     51.83 o 
  -4   1   8       92.71       92.74      9.27 o 
  -3   1   8      163.79      157.30      6.86 o 
  -2   1   8     1952.62     2023.68     20.11 o 
  -1   1   8       92.14       86.89      4.27 o 
   0   1   8      227.07      249.46      6.66 o 
   1   1   8       25.68       23.21      2.47 o 
   2   1   8      109.56      118.44      4.18 o 
   3   1   8       56.79       57.04      3.44 o 
   4   1   8      634.58      626.39     10.52 o 
   5   1   8      142.17      152.47      4.56 o 
   6   1   8       82.52       93.83      4.10 o 
   7   1   8       89.34       86.72      3.87 o 
   8   1   8        1.74        0.84      1.62 o 
   9   1   8       29.82       30.07      3.55 o 
  10   1   8       53.47       59.49      5.81 o 
  11   1   8        2.34        1.16      2.81 o 
  12   1   8        2.38       -4.69      3.13 o 
 -13   2   8       29.53       26.76      8.22 o 
 -12   2   8        3.14       -0.48      5.07 o 
 -11   2   8        0.19       -2.45      4.45 o 
 -10   2   8       70.56       80.52      9.00 o 
  -9   2   8       27.54       17.37      6.47 o 
  -8   2   8      144.15      140.84      7.36 o 
  -7   2   8       15.14       14.30      3.38 o 
  -6   2   8        5.08        6.75      2.94 o 
  -5   2   8      287.03      267.67      9.20 o 
  -4   2   8     1687.41     1856.33     19.13 o 
  -3   2   8      341.33      353.17      8.63 o 
  -2   2   8      322.82      306.94      5.82 o 
  -1   2   8     1349.94     1317.54     15.29 o 
   0   2   8      651.95      657.79     10.43 o 
   1   2   8       39.50       42.65      3.03 o 
   2   2   8     3514.15     3738.70     29.77 o 
   3   2   8      177.56      200.44     13.04 o 
   4   2   8      272.88      247.64      6.53 o 
   5   2   8      216.96      191.16      6.13 o 
   6   2   8      405.95      385.32     12.69 o 
   7   2   8       20.20       23.40      4.10 o 
   8   2   8       27.85       30.38      4.73 o 
   9   2   8       19.95       15.68      3.09 o 
  10   2   8       24.21       19.69      3.51 o 
  11   2   8        4.28        6.15      2.96 o 
  12   2   8        1.32       -3.23      2.59 o 
 -12   3   8       10.16       22.95      8.57 o 
 -11   3   8       65.64      100.60     16.79 o 
 -10   3   8        0.14        3.33      4.43 o 
  -9   3   8      176.98      179.13     11.09 o 
  -8   3   8       16.49       29.75      4.47 o 
  -7   3   8       39.40       51.48      4.96 o 
  -6   3   8     1026.34     1068.14     20.75 o 
  -5   3   8      668.25      662.87     12.56 o 
  -4   3   8      216.60      219.48      5.68 o 
  -3   3   8      393.54      418.78      7.40 o 
  -2   3   8     1455.32     1549.42     13.82 o 
  -1   3   8      805.58      825.68      9.53 o 
   0   3   8       37.36       45.40      3.16 o 
   1   3   8       96.90      121.75      4.54 o 
   2   3   8       87.78       97.36      4.33 o 
   3   3   8       73.43       59.10      3.78 o 
   4   3   8     3897.14     3944.82     33.46 o 
   5   3   8      107.73      107.75      5.31 o 
   6   3   8       48.38       41.60      3.91 o 
   7   3   8       24.92       22.84      3.34 o 
   8   3   8       14.99       14.80      3.21 o 
   9   3   8       24.82       23.13      3.69 o 
  10   3   8        0.01       -1.37      2.37 o 
  11   3   8        6.17        3.78      3.29 o 
  12   3   8        1.45        3.35      3.48 o 
 -12   4   8        0.04        7.34      8.39 o 
 -11   4   8       13.07       20.28     10.49 o 
 -10   4   8       30.97       39.87     12.24 o 
  -9   4   8       24.61       14.23      5.50 o 
  -8   4   8       34.69       49.32      5.57 o 
  -7   4   8       33.29       31.84      4.61 o 
  -6   4   8       20.76       21.58      4.03 o 
  -5   4   8       81.27       86.47      4.64 o 
  -4   4   8        5.12        3.99      2.39 o 
  -3   4   8      142.68      156.79      4.61 o 
  -2   4   8      272.97      284.44      5.96 o 
  -1   4   8        0.03        1.26      1.67 o 
   0   4   8      544.52      565.57      8.33 o 
   1   4   8       12.30       16.94      2.59 o 
   2   4   8      146.99      124.25      4.87 o 
   3   4   8       32.41       42.97      3.55 o 
   4   4   8       81.03       95.06      4.98 o 
   5   4   8       24.21       20.50      3.06 o 
   6   4   8       68.05       68.74      4.98 o 
   7   4   8      169.79      161.57      7.07 o 
   8   4   8       33.94       35.54      4.36 o 
   9   4   8       35.38       28.67      4.11 o 
  10   4   8        1.43        1.62      2.95 o 
  11   4   8        6.08       10.42      3.61 o 
  12   4   8        0.41       -0.29      2.79 o 
 -12   5   8       10.17        3.15      8.74 o 
 -11   5   8       10.02       11.89      9.79 o 
 -10   5   8        0.25       -7.34      7.69 o 
  -9   5   8        8.04       13.29      8.74 o 
  -8   5   8       30.62       36.03      7.16 o 
  -7   5   8      107.68       95.52      8.81 o 
  -6   5   8        2.31        7.34      4.95 o 
  -5   5   8       50.96       58.85      4.30 o 
  -4   5   8      159.27      166.59      9.79 o 
  -3   5   8      302.16      281.79      8.24 o 
  -2   5   8       93.52       95.86      3.79 o 
  -1   5   8       48.26       47.11      4.33 o 
   0   5   8       84.37       84.18      3.77 o 
   1   5   8      131.43      133.67      4.56 o 
   2   5   8       31.26       25.37      3.15 o 
   3   5   8      141.77      144.74      5.58 o 
   4   5   8       93.72       90.42      5.15 o 
   5   5   8        5.78        9.73      3.18 o 
   6   5   8        4.03        0.63      2.41 o 
   7   5   8      157.72      151.53      7.17 o 
   8   5   8       31.01       33.85      4.49 o 
   9   5   8       27.02       28.17      4.20 o 
  10   5   8        7.56       12.88      4.49 o 
  11   5   8        1.43       -0.01      4.39 o 
 -11   6   8       12.87        4.90      9.79 o 
 -10   6   8       28.05       37.07     12.94 o 
  -9   6   8       87.21       88.83     15.74 o 
  -8   6   8      194.84      184.03     12.09 o 
  -7   6   8       12.40        5.14      5.95 o 
  -6   6   8       15.58       15.48      4.53 o 
  -5   6   8        0.88        3.05      4.59 o 
  -4   6   8      132.91      118.24      5.69 o 
  -3   6   8       24.76       26.95      3.86 o 
  -2   6   8      227.92      230.60      7.42 o 
  -1   6   8       61.89       62.90      3.32 o 
   0   6   8      145.18      140.45      4.76 o 
   1   6   8        7.47       10.82      2.52 o 
   2   6   8        0.13        3.28      2.09 o 
   3   6   8      131.29      137.01      7.87 o 
   4   6   8       77.30       83.89      5.10 o 
   5   6   8      235.01      228.51      7.74 o 
   6   6   8      106.44      107.46      7.22 o 
   7   6   8       12.82       14.72      3.47 o 
   8   6   8        0.53       -4.77      3.18 o 
   9   6   8       26.23       19.31      5.34 o 
  10   6   8       53.51       63.22      7.86 o 
  11   6   8       12.89       20.08      5.63 o 
 -10   7   8       25.51       33.92     12.94 o 
  -9   7   8       48.38       51.76     14.34 o 
  -8   7   8        0.72       -7.69      6.99 o 
  -7   7   8       13.19       24.39      6.77 o 
  -6   7   8       35.77       17.80      4.88 o 
  -5   7   8       27.46       34.28      5.56 o 
  -4   7   8       73.53       69.14      5.36 o 
  -3   7   8      238.54      226.04      8.04 o 
  -2   7   8      430.05      417.39     10.26 o 
  -1   7   8       21.08       26.55      4.44 o 
   0   7   8       43.63       43.12      4.55 o 
   1   7   8       22.01       17.43      2.81 o 
   2   7   8        1.66        6.22      2.55 o 
   3   7   8       33.69       34.78      3.94 o 
   4   7   8       61.97       76.16      5.19 o 
   5   7   8       20.18       18.79      3.73 o 
   6   7   8       11.66        7.06      3.60 o 
   7   7   8       39.14       33.54      5.60 o 
   8   7   8       16.00       13.59      4.74 o 
   9   7   8        2.17        2.87      4.56 o 
  10   7   8        0.44       -1.92      4.34 o 
  -9   8   8        0.30       -0.35      9.79 o 
  -8   8   8        0.37       -3.85      9.44 o 
  -7   8   8        3.09        8.96      5.96 o 
  -6   8   8       96.48       82.05      7.86 o 
  -5   8   8       10.42        3.28      4.25 o 
  -4   8   8        0.53        3.27      3.37 o 
  -3   8   8       11.70        9.15      3.62 o 
  -2   8   8        0.43       -1.68      3.25 o 
  -1   8   8      116.35      116.47      6.85 o 
   0   8   8        5.25        1.72      3.41 o 
   1   8   8        9.37        5.91      3.48 o 
   2   8   8      228.33      218.89      8.21 o 
   3   8   8       26.67       27.76      6.97 o 
   4   8   8       14.02        9.81      3.98 o 
   5   8   8        0.00        2.68      3.62 o 
   6   8   8       22.62       27.32      5.34 o 
   7   8   8        2.17        3.02      4.01 o 
   8   8   8       18.05       14.88      5.17 o 
   9   8   8        1.51        2.47      7.08 o 
  -8   9   8        0.04       -9.09      9.09 o 
  -7   9   8        2.12        4.11     15.91 o 
  -6   9   8        7.67       10.41      6.53 o 
  -5   9   8        0.16        3.16      4.13 o 
  -4   9   8        6.28        0.35      3.13 o 
  -3   9   8        0.82        2.42      3.49 o 
  -2   9   8       41.05       40.96      7.98 o 
  -1   9   8        0.13       -1.81      4.02 o 
   0   9   8       15.62       17.39      4.99 o 
   1   9   8      381.96      349.46     12.96 o 
   2   9   8       41.26       48.84      6.93 o 
   3   9   8        1.75        4.23      5.43 o 
   4   9   8      232.27      226.58     14.87 o 
   5   9   8        7.92        2.40      5.61 o 
   6   9   8       55.51       50.82     17.31 o 
   7   9   8        5.64        0.86      5.67 o 
   8   9   8        0.04       11.58      6.03 o 
  -6  10   8        8.97       11.26      5.32 o 
  -5  10   8        5.82        4.72      6.22 o 
  -4  10   8        3.83        0.17      5.60 o 
  -3  10   8        0.18       -1.09      3.68 o 
  -2  10   8       16.79       20.84      7.63 o 
  -1  10   8       12.39       12.87      7.19 o 
   0  10   8        7.82        2.81      4.25 o 
   1  10   8       50.48       51.56      7.12 o 
   2  10   8        7.33        8.77      4.72 o 
   3  10   8       31.16       31.13      7.55 o 
   4  10   8        2.60       -4.68      7.34 o 
   5  10   8       22.68       28.95      7.56 o 
   6  10   8       11.13        3.48     11.19 o 
  -4  11   8        0.31        2.76      5.06 o 
  -3  11   8        3.63       10.87      6.05 o 
  -2  11   8       18.85       22.56      5.77 o 
  -1  11   8        0.82        9.09      4.81 o 
   0  11   8       54.45       79.37      8.75 o 
   1  11   8       72.65       93.97     12.18 o 
   2  11   8       52.34       58.58      7.79 o 
   3  11   8       11.60        0.14      9.09 o 
 -13   1   9        1.06       -4.72      8.74 o 
 -12   1   9       27.45       36.79      7.97 o 
 -11   1   9       91.15      110.42     10.88 o 
 -10   1   9        4.53        3.01      7.87 o 
  -9   1   9      242.80      261.16     13.21 o 
  -8   1   9        1.27        1.77      3.93 o 
  -7   1   9       29.01       31.85      2.67 o 
  -6   1   9       22.84       26.35      2.23 o 
  -5   1   9        2.38       -0.31      4.90 o 
  -4   1   9      727.69      781.11     17.04 o 
  -3   1   9      709.09      696.68     12.77 o 
  -2   1   9      167.17      147.30      5.18 o 
  -1   1   9       43.51       50.25      4.18 o 
   0   1   9      231.67      231.21      6.20 o 
   1   1   9     1318.17     1327.21     14.44 o 
   2   1   9      391.58      444.00      8.06 o 
   3   1   9        0.98        4.27      1.75 o 
   4   1   9       29.70       20.58      2.26 o 
   5   1   9      146.31      151.16      5.31 o 
   6   1   9       55.11       62.84      3.76 o 
   7   1   9        0.08       -0.15      1.52 o 
   8   1   9      209.22      200.93      6.13 o 
   9   1   9       21.12       21.96      3.25 o 
  10   1   9        4.63        1.02      2.79 o 
  11   1   9       11.68       18.61      4.24 o 
  12   1   9        0.66        4.55      3.23 o 
 -13   2   9        0.22       -5.45      5.06 o 
 -12   2   9        0.01       -0.68     12.24 o 
 -11   2   9       57.42       40.28      7.73 o 
 -10   2   9       64.68       71.55     11.37 o 
  -9   2   9        3.22        4.74      5.95 o 
  -8   2   9      128.25      105.34      9.09 o 
  -7   2   9      190.01      192.17      8.04 o 
  -6   2   9      857.04      839.33     14.67 o 
  -5   2   9      219.09      191.19      9.34 o 
  -4   2   9        1.89        2.11      1.47 o 
  -3   2   9       67.32       61.24      3.01 o 
  -2   2   9        2.93        0.68      2.71 o 
  -1   2   9       89.44       86.35      3.95 o 
   0   2   9        5.60        3.61      2.42 o 
   1   2   9     1335.25     1373.07     17.22 o 
   2   2   9     2411.27     2582.46     23.41 o 
   3   2   9      182.33      181.84      5.67 o 
   4   2   9      592.95      540.32     18.58 o 
   5   2   9      648.85      611.56     11.06 o 
   6   2   9      150.64      121.52      5.77 o 
   7   2   9       15.70       20.69      3.25 o 
   8   2   9      277.17      286.27      8.77 o 
   9   2   9       31.69       38.16      3.91 o 
  10   2   9       12.76       14.04      3.01 o 
  11   2   9        4.51        4.54      3.25 o 
  12   2   9        5.17        8.15      3.73 o 
 -12   3   9        1.44       -7.05      4.70 o 
 -11   3   9       22.29       14.66      6.12 o 
 -10   3   9       23.86       26.69      6.47 o 
  -9   3   9       87.34       86.55      9.09 o 
  -8   3   9      150.39      150.49     10.17 o 
  -7   3   9        0.27       -2.26      3.02 o 
  -6   3   9       34.46       35.26      4.21 o 
  -5   3   9       22.03       13.07      3.31 o 
  -4   3   9       36.48       47.63      3.74 o 
  -3   3   9      435.34      424.22      7.71 o 
  -2   3   9       23.47       25.32      2.52 o 
  -1   3   9      158.00      168.90      5.50 o 
   0   3   9      524.72      546.70      9.08 o 
   1   3   9      653.56      712.53     10.64 o 
   2   3   9        0.57       -2.04      1.60 o 
   3   3   9      698.76      684.36     11.08 o 
   4   3   9     1829.28     1931.21     22.01 o 
   5   3   9       74.11       84.00      5.03 o 
   6   3   9      540.35      540.56     11.30 o 
   7   3   9      244.70      238.10      7.94 o 
   8   3   9      130.83      130.90      7.65 o 
   9   3   9       79.03       93.86      8.62 o 
  10   3   9       16.84       24.87      4.20 o 
  11   3   9        2.50        1.37      2.63 o 
  12   3   9        0.00        0.37      3.08 o 
 -12   4   9        3.41        3.50      8.74 o 
 -11   4   9       41.40       59.80     13.64 o 
 -10   4   9        0.01       -1.75      7.69 o 
  -9   4   9        5.36        0.98      4.87 o 
  -8   4   9        0.16        1.69      4.78 o 
  -7   4   9       12.84        5.94      3.90 o 
  -6   4   9      106.10      123.85      7.57 o 
  -5   4   9      140.87      142.83      5.55 o 
  -4   4   9      295.19      325.33      7.35 o 
  -3   4   9        2.54        2.02      2.00 o 
  -2   4   9        0.89       11.05      2.26 o 
  -1   4   9      320.68      336.92      6.54 o 
   0   4   9       81.35       69.47      4.01 o 
   1   4   9      143.38      132.78      5.12 o 
   2   4   9      210.05      217.02      6.31 o 
   3   4   9      314.65      317.33     12.17 o 
   4   4   9      328.11      352.81      8.61 o 
   5   4   9       67.18       88.04      5.45 o 
   6   4   9       51.56       49.30      4.51 o 
   7   4   9       22.21       25.01      3.69 o 
   8   4   9        8.78        2.79      2.79 o 
   9   4   9      144.38      139.69      7.76 o 
  10   4   9       23.49       24.62      4.35 o 
  11   4   9        5.10        1.76      3.29 o 
 -11   5   9       39.31       35.67     12.94 o 
 -10   5   9       10.18       -2.10      7.69 o 
  -9   5   9        0.00        3.15      8.39 o 
  -8   5   9       14.59        6.30      8.04 o 
  -7   5   9        3.97        3.10      5.18 o 
  -6   5   9       18.65       17.70     11.54 o 
  -5   5   9        0.13       -0.92      2.57 o 
  -4   5   9      292.59      308.78      7.50 o 
  -3   5   9       78.42       68.36      3.62 o 
  -2   5   9       17.00       21.25      2.47 o 
  -1   5   9      200.79      197.88      5.27 o 
   0   5   9        8.85        6.63      2.34 o 
   1   5   9      349.15      381.19      8.83 o 
   2   5   9        9.83       10.45      2.49 o 
   3   5   9       23.60       19.84      3.31 o 
   4   5   9      127.29      122.07      6.11 o 
   5   5   9       11.05       12.10      2.87 o 
   6   5   9      422.22      425.84     13.54 o 
   7   5   9      152.04      143.21      7.27 o 
   8   5   9      207.30      190.70      8.26 o 
   9   5   9        9.17        7.79      3.40 o 
  10   5   9       42.79       54.49      5.88 o 
  11   5   9        2.69        2.20      3.31 o 
 -11   6   9        0.17       -8.74      8.74 o 
 -10   6   9        7.94        8.39     10.14 o 
  -9   6   9        9.70        4.90      9.44 o 
  -8   6   9       38.29       19.23     11.19 o 
  -7   6   9      151.09      167.60     11.25 o 
  -6   6   9       93.40      110.46      9.96 o 
  -5   6   9       42.57       39.19      5.34 o 
  -4   6   9       91.53       82.79      5.24 o 
  -3   6   9        1.57       -0.78      2.75 o 
  -2   6   9        1.57       -2.06      2.63 o 
  -1   6   9       31.83       32.97      2.93 o 
   0   6   9       22.45       20.79      3.16 o 
   1   6   9       73.48       77.18      4.71 o 
   2   6   9      136.62      129.29      6.58 o 
   3   6   9       60.69       63.26      4.68 o 
   4   6   9       37.67       30.64      3.78 o 
   5   6   9        0.38       -2.37      2.57 o 
   6   6   9      182.33      155.91      7.34 o 
   7   6   9       40.46       39.86      4.70 o 
   8   6   9        2.91        1.01      2.84 o 
   9   6   9       21.02       15.85      3.86 o 
  10   6   9        3.57       -1.18      4.19 o 
 -10   7   9        9.57        3.85      9.79 o 
  -9   7   9        0.04      -11.89      8.04 o 
  -8   7   9       24.71       25.53     11.54 o 
  -7   7   9      101.15      101.18     15.91 o 
  -6   7   9       60.98       50.80      6.78 o 
  -5   7   9        8.01        8.35      4.18 o 
  -4   7   9       38.53       45.26      5.00 o 
  -3   7   9      211.21      203.92      7.65 o 
  -2   7   9        5.57        0.92      2.84 o 
  -1   7   9      246.15      239.64     10.98 o 
   0   7   9      480.75      454.31     10.95 o 
   1   7   9       86.72       85.56      6.26 o 
   2   7   9       87.70       98.67      5.70 o 
   3   7   9       15.00       14.98      3.23 o 
   4   7   9      347.06      370.14      9.90 o 
   5   7   9       57.00       53.67      5.10 o 
   6   7   9        1.93        2.52      3.59 o 
   7   7   9        0.72        0.93      3.53 o 
   8   7   9       31.62       34.33      5.92 o 
   9   7   9       45.97       50.60      7.27 o 
  10   7   9        1.45       -3.74      3.84 o 
  -9   8   9       58.96       39.87     13.64 o 
  -8   8   9        0.89        2.10     10.49 o 
  -7   8   9        0.13        5.22     12.07 o 
  -6   8   9       15.12       15.80      5.11 o 
  -5   8   9       48.40       36.82      4.77 o 
  -4   8   9       16.09        8.13      3.59 o 
  -3   8   9       54.93       63.08      5.66 o 
  -2   8   9      143.20      170.68     12.37 o 
  -1   8   9      389.22      395.83     11.01 o 
   0   8   9      136.11      153.31      7.71 o 
   1   8   9      161.34      158.23      8.18 o 
   2   8   9      289.56      266.80     11.55 o 
   3   8   9      179.55      164.09     13.81 o 
   4   8   9       40.82       35.88      9.44 o 
   5   8   9        0.80       -0.67      3.20 o 
   6   8   9       21.70       21.62      5.26 o 
   7   8   9        0.04        3.11      3.95 o 
   8   8   9        4.41       -5.34      5.91 o 
   9   8   9        0.21       -1.64      4.08 o 
  -8   9   9       10.27        5.60     10.84 o 
  -7   9   9       10.48        1.05      9.79 o 
  -6   9   9        8.83        9.94      6.81 o 
  -5   9   9       24.03       31.23      5.92 o 
  -4   9   9       13.49       26.58      4.67 o 
  -3   9   9        0.17        0.05      3.39 o 
  -2   9   9        2.44       -0.94      3.58 o 
  -1   9   9        0.20        5.07      4.34 o 
   0   9   9        1.87       -5.40      3.60 o 
   1   9   9        0.78       -1.96      5.14 o 
   2   9   9        3.44       -2.13      4.62 o 
   3   9   9        0.05       -4.79      4.92 o 
   4   9   9        2.01       -4.55      6.99 o 
   5   9   9       29.59       24.84      7.22 o 
   6   9   9        9.42       13.98      6.53 o 
   7   9   9       12.62        3.30      5.76 o 
  -6  10   9        5.43        1.61      9.68 o 
  -5  10   9        0.12        1.20      7.30 o 
  -4  10   9        1.04        6.53      5.46 o 
  -3  10   9        6.61       13.37      5.18 o 
  -2  10   9        0.24        3.28      4.15 o 
  -1  10   9       10.14       13.41      4.85 o 
   0  10   9       37.56       39.86      6.44 o 
   1  10   9       28.43       31.18      6.21 o 
   2  10   9       55.65       65.07      9.56 o 
   3  10   9        7.67        5.06      5.56 o 
   4  10   9       22.32       26.10     12.94 o 
   5  10   9       24.87        8.81      7.69 o 
   6  10   9        2.82       -4.82      6.64 o 
  -3  11   9        0.06       13.11      6.18 o 
  -2  11   9        0.46        0.09      4.37 o 
  -1  11   9       15.53       23.70      5.86 o 
   0  11   9        2.38        3.42      6.08 o 
   1  11   9        7.91       10.56      5.12 o 
   2  11   9       14.23       20.72      6.87 o 
   3  11   9        0.13       -1.27      5.78 o 
 -13   0  10        1.67       -6.64      7.69 o 
 -12   0  10        6.49        8.04      8.39 o 
 -11   0  10        5.17       -2.10      6.99 o 
 -10   0  10       15.52       12.59      8.04 o 
  -9   0  10        6.73        2.10      6.99 o 
  -8   0  10       32.25       22.03      8.39 o 
  -7   0  10        2.67       10.84      6.99 o 
  -6   0  10      113.75      147.23     13.29 o 
  -5   0  10      225.23      202.49     13.64 o 
  -4   0  10     1240.86     1265.30     32.52 o 
  -3   0  10       50.06       52.46      8.74 o 
  -2   0  10     1535.03     1657.69     25.53 o 
  -1   0  10       11.38        5.47      2.28 o 
   0   0  10      179.18      171.99      8.39 o 
   1   0  10     1924.11     1999.26     27.42 o 
   2   0  10     1193.63     1279.65     27.80 o 
   3   0  10      581.45      612.81     11.58 o 
   4   0  10      112.76      129.73      7.75 o 
   5   0  10      146.70      136.02      6.92 o 
   6   0  10        0.90       -0.70      2.02 o 
   7   0  10      535.83      531.71     12.62 o 
   8   0  10      580.89      614.42     22.93 o 
   9   0  10       37.87       29.55      6.18 o 
  10   0  10       10.95       11.65      5.03 o 
  11   0  10       30.29       21.88      6.30 o 
  12   0  10       28.44       40.13      8.03 o 
 -13   1  10        0.45        3.87      5.92 o 
 -12   1  10        2.41        8.96      6.05 o 
 -11   1  10        1.17       -6.11      4.07 o 
 -10   1  10        3.39        3.23      4.82 o 
  -9   1  10        8.66       21.28      6.05 o 
  -8   1  10      323.51      340.14     14.45 o 
  -7   1  10      127.80      108.76      8.89 o 
  -6   1  10       30.35       34.27      5.92 o 
  -5   1  10        5.39        0.28      4.07 o 
  -4   1  10        3.58       13.51      4.62 o 
  -3   1  10        2.66        3.12      1.89 o 
  -2   1  10      135.91      127.61      5.05 o 
  -1   1  10      128.96      153.06      5.53 o 
   0   1  10     3591.43     3870.63     35.41 o 
   1   1  10       76.26       85.88      4.12 o 
   2   1  10      267.95      278.59      6.85 o 
   3   1  10      341.63      361.46      7.87 o 
   4   1  10        9.41       13.74      2.51 o 
   5   1  10        2.88        7.00      1.97 o 
   6   1  10       24.78       29.21      2.77 o 
   7   1  10       71.42       69.40      3.84 o 
   8   1  10       43.23       41.61      4.04 o 
   9   1  10       30.29       23.46      3.46 o 
  10   1  10        0.07       -0.27      2.58 o 
  11   1  10       18.74       25.38      4.63 o 
  12   1  10        0.00        0.35      3.11 o 
 -12   2  10        9.36       23.89      7.27 o 
 -11   2  10       13.47       21.49      9.09 o 
 -10   2  10       22.18       23.72      6.52 o 
  -9   2  10      129.84      150.58     13.11 o 
  -8   2  10       16.08       25.58      7.34 o 
  -7   2  10       61.88       64.79      7.56 o 
  -6   2  10       14.54       10.19      3.80 o 
  -5   2  10      129.50      131.81      4.89 o 
  -4   2  10       11.83       11.55      2.27 o 
  -3   2  10       59.84       77.97      4.45 o 
  -2   2  10     2326.75     2621.61     26.39 o 
  -1   2  10      453.96      478.86      9.61 o 
   0   2  10      374.79      374.66      7.56 o 
   1   2  10       88.68      109.62      4.55 o 
   2   2  10      176.33      219.46      6.11 o 
   3   2  10     1317.67     1351.90     16.40 o 
   4   2  10      710.35      723.64     11.98 o 
   5   2  10       12.98       11.03      2.48 o 
   6   2  10       15.33       21.47      3.27 o 
   7   2  10        0.95       -1.93      2.17 o 
   8   2  10       52.28       48.54      4.75 o 
   9   2  10       92.45       93.07      5.89 o 
  10   2  10       53.20       59.72      5.19 o 
  11   2  10       16.36       14.10      4.04 o 
  12   2  10        0.75        6.27      3.54 o 
 -12   3  10       14.75       15.39     10.14 o 
 -11   3  10       10.42       15.63      6.37 o 
 -10   3  10        0.04       -7.87      5.25 o 
  -9   3  10       27.30       30.46      6.87 o 
  -8   3  10       70.20       64.97     16.44 o 
  -7   3  10      486.34      480.39     19.06 o 
  -6   3  10        0.14       -2.79      2.84 o 
  -5   3  10       49.21       64.05      4.74 o 
  -4   3  10        3.02        3.10      2.06 o 
  -3   3  10        0.36       -2.24      1.67 o 
  -2   3  10       37.94       46.00      3.60 o 
  -1   3  10      858.20      884.21     12.06 o 
   0   3  10      277.68      287.39      6.93 o 
   1   3  10     1290.02     1350.27     15.80 o 
   2   3  10      804.77      820.84     12.22 o 
   3   3  10      267.99      271.50      8.25 o 
   4   3  10      144.95      144.72      5.79 o 
   5   3  10       53.86       56.68      4.42 o 
   6   3  10      201.21      189.68      6.95 o 
   7   3  10      106.03      109.23      9.02 o 
   8   3  10        0.55        2.16      2.52 o 
   9   3  10      153.82      158.53      7.98 o 
  10   3  10        5.30        3.71      3.08 o 
  11   3  10       29.63       29.12      4.38 o 
  12   3  10        0.16        0.15      2.98 o 
 -12   4  10        1.36       -5.60      7.34 o 
 -11   4  10        0.19        6.99      8.74 o 
 -10   4  10       68.80       71.69     14.69 o 
  -9   4  10       37.16       41.24      9.27 o 
  -8   4  10       12.02       18.81      5.96 o 
  -7   4  10      104.70      101.34      8.82 o 
  -6   4  10       13.70       11.71      4.01 o 
  -5   4  10       73.75       85.02      4.56 o 
  -4   4  10        1.57        2.10      2.40 o 
  -3   4  10        8.67        7.65      2.59 o 
  -2   4  10       26.99       22.39      2.68 o 
  -1   4  10      110.09      111.21      4.75 o 
   0   4  10        3.19        2.88      2.10 o 
   1   4  10        0.60       -2.86      1.92 o 
   2   4  10        3.64        0.50      1.94 o 
   3   4  10      219.36      233.29      7.12 o 
   4   4  10      598.01      646.30     11.83 o 
   5   4  10       22.62       19.18      3.30 o 
   6   4  10        7.24       13.19      3.01 o 
   7   4  10        2.25        6.15      2.68 o 
   8   4  10       28.34       30.71      4.22 o 
   9   4  10        0.06        1.75      2.82 o 
  10   4  10        1.25       -3.90      3.00 o 
  11   4  10       23.77       28.82      5.75 o 
 -11   5  10        1.89       -6.99      6.99 o 
 -10   5  10       28.69       24.13     10.84 o 
  -9   5  10       39.58       41.97     13.29 o 
  -8   5  10       10.17        5.25      9.44 o 
  -7   5  10        0.01       -6.99      6.30 o 
  -6   5  10       28.22       42.86      5.90 o 
  -5   5  10        6.53       14.22      4.09 o 
  -4   5  10       49.01       56.39      4.15 o 
  -3   5  10      422.48      435.29      7.85 o 
  -2   5  10      140.03      141.40      4.74 o 
  -1   5  10        2.29        2.35      1.86 o 
   0   5  10      454.08      462.67      9.29 o 
   1   5  10       15.77       22.41      3.12 o 
   2   5  10        5.70        5.10      2.33 o 
   3   5  10       57.46       66.34      4.72 o 
   4   5  10        7.93        8.82      2.79 o 
   5   5  10      134.89      138.42      6.63 o 
   6   5  10      407.24      395.84     11.16 o 
   7   5  10      121.92      119.15      6.93 o 
   8   5  10        2.31        0.00      2.68 o 
   9   5  10        0.84       -0.84      3.06 o 
  10   5  10        5.13        4.21      3.29 o 
  11   5  10       18.66       23.62      4.67 o 
 -11   6  10        0.36        4.20      8.74 o 
 -10   6  10        9.01        9.79     10.49 o 
  -9   6  10       21.60       23.78     11.19 o 
  -8   6  10       49.60       52.46     13.29 o 
  -7   6  10        0.17       -3.85      7.69 o 
  -6   6  10      101.21       95.16      7.11 o 
  -5   6  10      184.55      194.63      8.73 o 
  -4   6  10      427.44      421.61     10.05 o 
  -3   6  10      200.65      210.40      7.43 o 
  -2   6  10      552.63      584.81     17.99 o 
  -1   6  10      129.48      138.69      4.95 o 
   0   6  10       61.28       54.66      3.82 o 
   1   6  10       30.80       40.89      3.99 o 
   2   6  10      138.44      138.42      6.08 o 
   3   6  10      127.71      111.91      5.72 o 
   4   6  10        2.71        0.86      2.33 o 
   5   6  10        0.22        0.45      2.55 o 
   6   6  10       23.89       25.07      3.97 o 
   7   6  10       13.35       12.65      3.44 o 
   8   6  10       37.98       34.83      4.97 o 
   9   6  10       10.95       11.62      3.77 o 
  10   6  10       20.51       19.87      5.50 o 
 -10   7  10        4.47        8.74     10.49 o 
  -9   7  10        0.73        1.40      9.79 o 
  -8   7  10        2.61       -4.90      9.09 o 
  -7   7  10       79.56       69.94     15.04 o 
  -6   7  10       12.12       16.73      4.56 o 
  -5   7  10        1.93        5.02      3.88 o 
  -4   7  10      116.09      106.68      6.28 o 
  -3   7  10      102.36       95.24      6.21 o 
  -2   7  10       17.89       20.78      4.06 o 
  -1   7  10      696.98      672.53     15.75 o 
   0   7  10      760.81      731.81     14.18 o 
   1   7  10       16.97       23.99      5.06 o 
   2   7  10      260.57      253.30      7.95 o 
   3   7  10       23.09       32.25      4.16 o 
   4   7  10       34.22       38.36      4.90 o 
   5   7  10        2.01       -1.02      3.03 o 
   6   7  10        5.24        2.88      3.26 o 
   7   7  10        2.02        1.18      3.51 o 
   8   7  10        3.68       -4.22      3.56 o 
   9   7  10        7.16        7.93      4.56 o 
  -9   8  10        0.24      -12.07      8.04 o 
  -8   8  10        9.34       10.49     10.84 o 
  -7   8  10        4.55       -6.64      9.09 o 
  -6   8  10        7.07        4.87      4.51 o 
  -5   8  10       16.18       24.19      5.28 o 
  -4   8  10       49.52       45.25      5.10 o 
  -3   8  10       64.22       71.41      5.94 o 
  -2   8  10       14.41       15.81      4.08 o 
  -1   8  10       55.39       51.93      5.44 o 
   0   8  10       59.90       78.09      6.31 o 
   1   8  10       13.41       15.22      4.15 o 
   2   8  10        5.80        3.75      3.78 o 
   3   8  10       76.53       84.76      9.99 o 
   4   8  10        0.44        2.95      9.27 o 
   5   8  10        1.12       -1.21      3.58 o 
   6   8  10       20.71       27.82      7.55 o 
   7   8  10        3.42       -2.65      5.49 o 
   8   8  10        0.81       -4.38      3.68 o 
  -8   9  10       11.98       -4.55      9.09 o 
  -7   9  10        2.66       -2.34      5.56 o 
  -6   9  10        0.00        2.64      4.61 o 
  -5   9  10        6.15        6.97      4.32 o 
  -4   9  10        3.97        5.81      3.62 o 
  -3   9  10        0.02        2.14      3.58 o 
  -2   9  10       63.14       64.85      6.27 o 
  -1   9  10        4.51        9.30      3.92 o 
   0   9  10        9.72        4.49      5.78 o 
   1   9  10      113.58      107.11      8.91 o 
   2   9  10      151.80      171.40     13.11 o 
   3   9  10       17.16       19.79      6.66 o 
   4   9  10        2.49       -2.54      5.77 o 
   5   9  10       44.28       47.80     12.94 o 
   6   9  10        1.39       -7.08      4.72 o 
   7   9  10        0.88       -2.27     11.37 o 
  -6  10  10        0.39       -3.18      7.52 o 
  -5  10  10        7.07        4.17      4.96 o 
  -4  10  10        0.48       -2.79      4.57 o 
  -3  10  10       11.26       11.51      4.81 o 
  -2  10  10        1.24        1.00      3.92 o 
  -1  10  10       13.11       20.09      5.42 o 
   0  10  10      178.87      211.28     11.73 o 
   1  10  10        3.27        4.12      4.79 o 
   2  10  10       42.45       41.38     12.76 o 
   3  10  10        6.72        3.88      5.69 o 
   4  10  10       31.30       50.46     11.89 o 
   5  10  10        0.58        3.03      6.47 o 
  -3  11  10        0.70        9.47      5.96 o 
  -2  11  10       37.71       44.43      6.92 o 
  -1  11  10        0.01        3.63      4.70 o 
   0  11  10        8.04       14.13      5.37 o 
   1  11  10        0.41        5.40      4.76 o 
   2  11  10       28.02       14.12      7.02 o 
 -12   1  11        0.20       -7.47      5.28 o 
 -11   1  11       38.45       40.36      8.03 o 
 -10   1  11        5.87       11.25      6.02 o 
  -9   1  11       21.46       18.73      8.92 o 
  -8   1  11       14.21        8.22      5.69 o 
  -7   1  11      104.19       89.42      8.76 o 
  -6   1  11       74.09       95.49      8.51 o 
  -5   1  11      281.58      293.05     13.99 o 
  -4   1  11        0.19       -2.67      4.32 o 
  -3   1  11        1.83        6.82      3.42 o 
  -2   1  11      104.64       97.22      5.94 o 
  -1   1  11     1437.70     1506.74     18.41 o 
   0   1  11       30.04       42.30      4.21 o 
   1   1  11      791.74      870.78     13.17 o 
   2   1  11      329.22      356.34      7.83 o 
   3   1  11       67.40       54.61      4.00 o 
   4   1  11       31.30       28.48      3.83 o 
   5   1  11       76.92       72.79      4.48 o 
   6   1  11      320.87      329.09      6.99 o 
   7   1  11        8.99        7.45      2.32 o 
   8   1  11       66.99       75.46      5.16 o 
   9   1  11        4.08        4.41      2.50 o 
  10   1  11       19.82       16.88      3.90 o 
  11   1  11        5.25        5.75      3.25 o 
  12   1  11        4.95        5.42      3.22 o 
 -12   2  11        1.09        3.43      6.05 o 
 -11   2  11        6.15        6.77      6.27 o 
 -10   2  11        1.98       -0.90      5.06 o 
  -9   2  11       63.39       55.59      8.56 o 
  -8   2  11      502.96      484.11     32.52 o 
  -7   2  11        0.16        4.00      4.93 o 
  -6   2  11        0.52        6.93      5.37 o 
  -5   2  11      175.56      167.49      4.91 o 
  -4   2  11       72.54       68.20      4.37 o 
  -3   2  11        0.76        3.58      2.59 o 
  -2   2  11       31.04       41.45      4.12 o 
  -1   2  11      282.42      278.28      7.87 o 
   0   2  11      367.28      346.80      7.56 o 
   1   2  11      652.95      691.77     10.92 o 
   2   2  11        6.06       17.87      2.73 o 
   3   2  11       33.41       37.44      3.59 o 
   4   2  11       22.64       24.73      3.39 o 
   5   2  11       99.15      101.65      5.51 o 
   6   2  11      767.77      706.37     13.23 o 
   7   2  11        1.16       -1.89      2.14 o 
   8   2  11       31.09       37.10      4.83 o 
   9   2  11       27.19       22.79      3.58 o 
  10   2  11        8.83        4.46      2.63 o 
  11   2  11        3.22        3.51      3.63 o 
  12   2  11        1.84        6.61      4.09 o 
 -12   3  11       13.07       -0.35      8.04 o 
 -11   3  11        2.45       -7.54      5.03 o 
 -10   3  11        1.55       -1.96      7.69 o 
  -9   3  11        0.04       -2.32      5.37 o 
  -8   3  11        1.64        6.12      5.44 o 
  -7   3  11       42.23       42.19     17.49 o 
  -6   3  11      175.59      180.75     10.90 o 
  -5   3  11      176.18      200.81      5.66 o 
  -4   3  11      124.16      116.07      4.90 o 
  -3   3  11       10.22       14.66      3.35 o 
  -2   3  11       75.68       63.73      4.79 o 
  -1   3  11      131.36      132.55      6.61 o 
   0   3  11      189.97      184.12      7.12 o 
   1   3  11      180.50      167.72      5.82 o 
   2   3  11       88.67      104.69      5.07 o 
   3   3  11        8.08        6.45      2.52 o 
   4   3  11       12.87       12.98      2.75 o 
   5   3  11       24.49       32.77      3.86 o 
   6   3  11      156.13      147.41      6.78 o 
   7   3  11        6.75        8.08      2.98 o 
   8   3  11      227.19      232.05     10.65 o 
   9   3  11        8.74       10.53      3.39 o 
  10   3  11        0.01        2.32      2.58 o 
  11   3  11        2.88        8.50      3.09 o 
 -12   4  11       29.44       33.92     12.24 o 
 -11   4  11       19.59       19.58     11.89 o 
 -10   4  11       24.99       32.17     12.59 o 
  -9   4  11       42.29       40.92     12.24 o 
  -8   4  11        7.46        9.79      6.99 o 
  -7   4  11        3.13        3.43      5.71 o 
  -6   4  11       17.44       10.57      5.56 o 
  -5   4  11      119.68      123.97      5.33 o 
  -4   4  11        2.62        3.19      3.12 o 
  -3   4  11      107.70      108.29      4.86 o 
  -2   4  11      108.86      107.16      4.35 o 
  -1   4  11        0.38        1.06      2.55 o 
   0   4  11      189.16      181.75      6.18 o 
   1   4  11        7.35        9.85      2.73 o 
   2   4  11        0.01       -0.59      2.44 o 
   3   4  11       74.71       83.52      5.14 o 
   4   4  11        5.22        6.30      2.49 o 
   5   4  11        7.08        1.63      2.37 o 
   6   4  11       30.11       24.87      3.69 o 
   7   4  11      261.94      254.25      8.99 o 
   8   4  11      206.26      212.33     17.38 o 
   9   4  11       17.63       22.36      4.24 o 
  10   4  11       35.18       38.13      5.30 o 
  11   4  11        0.66       -4.13      3.13 o 
 -11   5  11       14.20        2.45      9.44 o 
 -10   5  11        6.01       -9.79      8.39 o 
  -9   5  11       10.38        9.09      8.74 o 
  -8   5  11       14.58       10.49      9.44 o 
  -7   5  11       96.81       44.41     12.94 o 
  -6   5  11      255.61      285.47     12.48 o 
  -5   5  11       57.98       54.31      4.32 o 
  -4   5  11       45.19       43.39      4.04 o 
  -3   5  11        5.21        4.17      2.32 o 
  -2   5  11        0.62       -0.97      2.32 o 
  -1   5  11       81.79       69.10      4.54 o 
   0   5  11        3.37        1.92      2.42 o 
   1   5  11      685.53      677.66     11.87 o 
   2   5  11       88.54       90.49      5.22 o 
   3   5  11       52.75       59.96      4.64 o 
   4   5  11       69.48       72.57      5.30 o 
   5   5  11      145.69      159.81     10.65 o 
   6   5  11      483.85      494.12     12.36 o 
   7   5  11        4.74        4.30      2.86 o 
   8   5  11        9.42        9.90      3.34 o 
   9   5  11       66.45       65.62      6.20 o 
  10   5  11       51.33       49.16      5.86 o 
  11   5  11        0.62       -1.24      4.40 o 
 -10   6  11        2.10      -11.02      7.34 o 
  -9   6  11       19.13       19.58     10.84 o 
  -8   6  11       10.48        2.10      9.79 o 
  -7   6  11      105.38      106.32     16.79 o 
  -6   6  11       24.82       31.37      5.16 o 
  -5   6  11       59.85       61.94      6.05 o 
  -4   6  11       69.51       77.30      7.09 o 
  -3   6  11       15.87       18.10      3.79 o 
  -2   6  11        3.63        0.59      2.79 o 
  -1   6  11        3.74        2.73      2.23 o 
   0   6  11        1.43        0.27      2.40 o 
   1   6  11       24.17       17.51      3.23 o 
   2   6  11        5.64        9.38      2.89 o 
   3   6  11       23.06       22.13      3.59 o 
   4   6  11        4.26        3.96      2.73 o 
   5   6  11       17.65       12.14      3.26 o 
   6   6  11        1.72        4.56      2.82 o 
   7   6  11       46.07       45.77      5.09 o 
   8   6  11       20.49       21.28      4.12 o 
   9   6  11        1.30       -1.14      3.56 o 
  10   6  11        2.32       -2.94      5.41 o 
 -10   7  11        0.95      -12.59      8.39 o 
  -9   7  11        0.36       -8.39      8.39 o 
  -8   7  11        8.95       11.19     11.54 o 
  -7   7  11        0.35       -8.04      8.04 o 
  -6   7  11        2.39        3.96      5.18 o 
  -5   7  11      142.71      118.60      8.08 o 
  -4   7  11      193.83      204.77      8.10 o 
  -3   7  11        0.14        1.38      3.11 o 
  -2   7  11       35.09       40.29      4.92 o 
  -1   7  11      126.75      129.84      7.03 o 
   0   7  11       75.45       89.99      6.37 o 
   1   7  11       46.76       53.08      6.31 o 
   2   7  11       77.11       72.20      5.21 o 
   3   7  11       19.64       14.58      3.38 o 
   4   7  11       15.82       11.92      3.35 o 
   5   7  11        0.07       -0.88      3.43 o 
   6   7  11       46.36       50.31      5.22 o 
   7   7  11        9.54       16.20      4.83 o 
   8   7  11        0.15       -2.92      3.82 o 
   9   7  11       19.98       17.90      5.66 o 
  -9   8  11        6.35        3.85     10.49 o 
  -8   8  11        0.05       -3.50      8.74 o 
  -7   8  11       28.87       10.14     11.89 o 
  -6   8  11       69.22       69.68      9.58 o 
  -5   8  11       14.42       14.90      4.51 o 
  -4   8  11        0.75        8.01      3.48 o 
  -3   8  11       88.85       91.47      7.11 o 
  -2   8  11      249.10      222.07      8.88 o 
  -1   8  11        0.85        0.89      3.41 o 
   0   8  11        4.84        6.38      3.66 o 
   1   8  11      149.04      166.52      9.18 o 
   2   8  11       64.55       68.86      6.75 o 
   3   8  11        0.21        1.73      3.73 o 
   4   8  11       15.73       19.03      6.60 o 
   5   8  11       25.80       26.52      5.18 o 
   6   8  11        6.25        6.59      4.32 o 
   7   8  11        8.82        0.58      4.64 o 
   8   8  11        7.63        7.20      4.68 o 
  -7   9  11        3.38        6.99     11.54 o 
  -6   9  11        0.05       -5.83     12.59 o 
  -5   9  11        0.01       -1.86      4.17 o 
  -4   9  11        9.70        3.05      3.66 o 
  -3   9  11       31.53       46.69      5.66 o 
  -2   9  11        0.11       -2.88      3.25 o 
  -1   9  11        0.92        3.14      3.52 o 
   0   9  11        8.24        6.98      4.58 o 
   1   9  11       12.46        8.88      6.20 o 
   2   9  11       15.96       25.18      6.98 o 
   3   9  11        2.24        9.86     12.24 o 
   4   9  11       59.15       52.45     12.59 o 
   5   9  11        2.26       -0.04      9.09 o 
   6   9  11        3.43       -6.12      5.18 o 
   7   9  11       11.30        5.69      5.67 o 
  -5  10  11        0.43        5.63      9.14 o 
  -4  10  11        1.19        5.38      8.22 o 
  -3  10  11        8.90        8.30      4.78 o 
  -2  10  11       16.08       23.38      5.61 o 
  -1  10  11        4.17        7.14      4.99 o 
   0  10  11       14.55       13.64      5.39 o 
   1  10  11        8.63        2.68      5.96 o 
   2  10  11       35.37       38.11      8.15 o 
   3  10  11        3.23        9.43      6.38 o 
   4  10  11        7.39        1.21      5.50 o 
   5  10  11       12.83       10.27      6.25 o 
  -1  11  11       10.74       21.02      6.26 o 
   0  11  11        0.19        4.58      6.44 o 
   1  11  11        0.76        8.28      6.52 o 
 -12   0  12        0.14      -11.02      7.34 o 
 -11   0  12       22.33        4.20      8.74 o 
 -10   0  12        3.60        5.95      8.39 o 
  -9   0  12       49.71       75.54     12.94 o 
  -8   0  12        9.68       12.24      8.74 o 
  -7   0  12       25.85       37.77     10.14 o 
  -6   0  12        3.83       -2.10      7.34 o 
  -5   0  12       11.42        3.15      6.99 o 
  -4   0  12       60.96       76.59     11.19 o 
  -3   0  12     1699.09     1655.59     39.17 o 
  -2   0  12      187.79      168.09      6.00 o 
  -1   0  12     1033.55     1154.14     23.96 o 
   0   0  12      388.68      402.05     28.15 o 
   1   0  12      840.92      909.85     17.87 o 
   2   0  12       82.12      114.47      7.02 o 
   3   0  12       28.15       29.79      3.69 o 
   4   0  12      230.69      242.50      8.23 o 
   5   0  12       78.09       76.94      7.66 o 
   6   0  12      767.72      773.07     15.69 o 
   7   0  12      106.13      114.41      7.24 o 
   8   0  12      454.52      469.71     13.43 o 
   9   0  12        0.77       -3.32      3.71 o 
  10   0  12       11.28        4.63      5.42 o 
  11   0  12       43.22       42.87      8.06 o 
  12   0  12       17.79       22.64      6.80 o 
 -12   1  12        0.06       -3.45      5.78 o 
 -11   1  12        0.73        0.89      6.05 o 
 -10   1  12        0.05       -6.84      4.82 o 
  -9   1  12       14.51        7.01      6.02 o 
  -8   1  12      182.48      189.62     12.33 o 
  -7   1  12       97.83       92.43      9.27 o 
  -6   1  12       34.82       39.93      7.04 o 
  -5   1  12       19.56       26.04      6.43 o 
  -4   1  12       76.81       96.56     14.16 o 
  -3   1  12      731.63      727.94     14.14 o 
  -2   1  12       78.24       73.78      3.37 o 
  -1   1  12      374.81      432.44      9.40 o 
   0   1  12       31.53       49.93      5.67 o 
   1   1  12      469.17      416.35     10.04 o 
   2   1  12      329.13      304.70      7.58 o 
   3   1  12       53.69       44.93      4.14 o 
   4   1  12        1.73        1.60      1.84 o 
   5   1  12       46.47       45.45      3.83 o 
   6   1  12        1.45        0.00      2.00 o 
   7   1  12      119.73      127.62      5.33 o 
   8   1  12       44.22       44.76      4.27 o 
   9   1  12        1.42       -2.64      2.29 o 
  10   1  12        0.32        6.11      3.36 o 
  11   1  12        9.83        6.16      3.31 o 
  12   1  12        0.85       -2.46      2.73 o 
 -12   2  12       16.42       26.45      8.39 o 
 -11   2  12       21.73       20.98      7.42 o 
 -10   2  12       11.15       16.36      6.77 o 
  -9   2  12        0.69        3.23      5.42 o 
  -8   2  12       43.59       49.66      8.03 o 
  -7   2  12      315.83      312.25     14.34 o 
  -6   2  12      221.61      218.67     11.98 o 
  -5   2  12        1.34        1.62      5.06 o 
  -4   2  12        0.22        2.73      4.06 o 
  -3   2  12      118.88      114.39      5.48 o 
  -2   2  12        8.27       11.64      3.47 o 
  -1   2  12      147.16      146.19      6.44 o 
   0   2  12       15.04       17.24      2.81 o 
   1   2  12      602.87      620.13     10.69 o 
   2   2  12        4.15        2.71      2.08 o 
   3   2  12       24.82       28.00      3.39 o 
   4   2  12       17.89       12.59      2.82 o 
   5   2  12      596.28      563.32     11.53 o 
   6   2  12      337.62      328.14      9.23 o 
   7   2  12       15.65       12.83      3.38 o 
   8   2  12      174.18      193.89      9.91 o 
   9   2  12      104.01      112.37      6.57 o 
  10   2  12        0.14        1.58      2.48 o 
  11   2  12       16.93       22.79      4.62 o 
 -12   3  12        3.09        8.74      9.79 o 
 -11   3  12        3.26        9.14      6.91 o 
 -10   3  12       13.87        8.80      6.30 o 
  -9   3  12        0.10       -3.57      8.57 o 
  -8   3  12        4.27        6.26      6.02 o 
  -7   3  12        0.16       -2.62      5.44 o 
  -6   3  12       31.73       43.48      7.27 o 
  -5   3  12        0.00        3.44      3.15 o 
  -4   3  12        0.78       -0.22      2.85 o 
  -3   3  12      244.47      242.05      7.93 o 
  -2   3  12       76.19       77.96      5.78 o 
  -1   3  12       21.72       31.71      3.62 o 
   0   3  12      259.24      257.88      7.25 o 
   1   3  12       35.55       50.39      4.03 o 
   2   3  12       48.91       65.24      4.45 o 
   3   3  12        0.38       -1.63      1.97 o 
   4   3  12      234.38      240.33      7.55 o 
   5   3  12       77.13       75.65      5.36 o 
   6   3  12       38.15       40.29      4.50 o 
   7   3  12      113.84      119.17      6.95 o 
   8   3  12        1.08        1.45      2.85 o 
   9   3  12       19.35       19.66      5.15 o 
  10   3  12      122.34      127.67      7.32 o 
  11   3  12       10.17        6.40      3.56 o 
 -11   4  12        0.68      -10.84      8.39 o 
 -10   4  12        0.01        1.75      9.09 o 
  -9   4  12        0.06        5.95      9.44 o 
  -8   4  12       75.63       80.22     18.89 o 
  -7   4  12        3.11       -1.97      8.22 o 
  -6   4  12      154.21      147.46     10.67 o 
  -5   4  12       57.97       73.40      4.42 o 
  -4   4  12       86.98       88.50      4.70 o 
  -3   4  12      108.81      104.71      4.88 o 
  -2   4  12      330.44      321.73     10.35 o 
  -1   4  12       85.30       93.90      6.21 o 
   0   4  12       21.46       22.19      3.84 o 
   1   4  12       42.16       31.39      3.67 o 
   2   4  12        7.32        8.48      2.61 o 
   3   4  12      195.03      184.07      6.88 o 
   4   4  12       43.63       41.35      4.44 o 
   5   4  12       85.92       86.80      5.73 o 
   6   4  12      413.53      373.76     10.28 o 
   7   4  12      177.61      172.57      8.12 o 
   8   4  12       97.58       98.57      6.99 o 
   9   4  12       69.64       65.75      6.11 o 
  10   4  12       51.41       49.10      5.56 o 
  11   4  12        0.17        4.07      4.14 o 
 -11   5  12        6.75       19.58     11.19 o 
 -10   5  12       17.62       15.74     10.84 o 
  -9   5  12        2.48      -11.54      7.69 o 
  -8   5  12       17.97       12.59     10.14 o 
  -7   5  12       43.56       33.57     12.24 o 
  -6   5  12       12.20        6.79      6.99 o 
  -5   5  12      105.04      115.77      6.59 o 
  -4   5  12       42.80       44.21      4.13 o 
  -3   5  12      193.83      167.29      5.57 o 
  -2   5  12      117.03      115.83      4.82 o 
  -1   5  12      580.50      573.90     10.92 o 
   0   5  12       91.42       85.39      5.10 o 
   1   5  12       48.88       46.06      4.36 o 
   2   5  12       67.88       58.86      4.73 o 
   3   5  12      252.98      247.21      8.02 o 
   4   5  12      290.40      277.60      8.58 o 
   5   5  12        1.25       -1.63      3.23 o 
   6   5  12       24.36       23.89      5.50 o 
   7   5  12        0.20        1.62      2.88 o 
   8   5  12      167.10      144.40      8.07 o 
   9   5  12        4.26        1.62      5.55 o 
  10   5  12       55.08       62.79      6.49 o 
 -10   6  12        3.48       -8.39      8.04 o 
  -9   6  12        8.52        9.09      9.79 o 
  -8   6  12        6.27        1.40      8.74 o 
  -7   6  12       41.91       30.78     12.24 o 
  -6   6  12       17.12       12.94      5.61 o 
  -5   6  12       22.01       19.19      7.02 o 
  -4   6  12       15.26       15.90      4.58 o 
  -3   6  12      533.95      503.28     11.32 o 
  -2   6  12      114.05      115.17      6.45 o 
  -1   6  12        2.34        0.21      2.59 o 
   0   6  12       99.11       90.99      5.47 o 
   1   6  12      590.12      582.95     11.68 o 
   2   6  12        6.49        8.76      3.12 o 
   3   6  12        1.16        4.80      2.66 o 
   4   6  12        5.92        4.99      2.97 o 
   5   6  12       22.69       13.55      3.47 o 
   6   6  12        2.11       -0.87      2.68 o 
   7   6  12        7.20        4.65      3.06 o 
   8   6  12       25.74       27.06      4.48 o 
   9   6  12        0.24       -4.36      7.12 o 
  10   6  12       21.17       27.93      6.11 o 
  -9   7  12       12.17       -3.50      9.09 o 
  -8   7  12       11.76       -2.45      9.79 o 
  -7   7  12       29.78       11.19     10.49 o 
  -6   7  12       38.31       33.48      7.55 o 
  -5   7  12        9.52       11.70      4.25 o 
  -4   7  12      122.06      140.27      7.16 o 
  -3   7  12       11.48        7.96      4.52 o 
  -2   7  12       65.96       72.45      5.96 o 
  -1   7  12      383.07      349.89     10.30 o 
   0   7  12       61.10       81.25      7.10 o 
   1   7  12       92.80      113.94     11.47 o 
   2   7  12       81.78       60.83      5.05 o 
   3   7  12       96.52       98.08      6.12 o 
   4   7  12       45.41       46.51      5.15 o 
   5   7  12        0.27        0.02      2.66 o 
   6   7  12        6.08       13.31      3.58 o 
   7   7  12        4.68       -1.24      3.56 o 
   8   7  12        5.74        8.96      4.68 o 
   9   7  12       10.81       18.73      5.85 o 
  -8   8  12        3.64      -13.64      9.09 o 
  -7   8  12       27.59       38.12     13.29 o 
  -6   8  12        3.19        6.51      5.93 o 
  -5   8  12       14.73       14.01      4.66 o 
  -4   8  12       43.24       41.21      5.23 o 
  -3   8  12        0.22        0.21      3.40 o 
  -2   8  12        9.65        5.96      5.45 o 
  -1   8  12       26.04       33.26      4.94 o 
   0   8  12      306.05      292.73     11.52 o 
   1   8  12       31.79       25.24      5.48 o 
   2   8  12        0.16        5.18      6.17 o 
   3   8  12       18.09       13.00      8.39 o 
   4   8  12        2.36        6.07      5.44 o 
   5   8  12       16.26       12.45      6.46 o 
   6   8  12        3.04       -1.48      3.47 o 
   7   8  12        3.53       -1.78      4.05 o 
   8   8  12        0.32       -4.85      3.86 o 
  -7   9  12        1.01      -14.34     10.14 o 
  -6   9  12        0.02        6.69     12.59 o 
  -5   9  12        5.59        0.38      5.76 o 
  -4   9  12       88.88       78.11      6.71 o 
  -3   9  12        9.00        9.99      4.15 o 
  -2   9  12        1.59        3.02      3.80 o 
  -1   9  12        7.17       11.47      4.14 o 
   0   9  12       63.49       66.89      8.10 o 
   1   9  12       14.25        9.60      7.52 o 
   2   9  12      136.54      146.85     12.84 o 
   3   9  12        0.37       -2.45      5.40 o 
   4   9  12        8.60        7.81      6.20 o 
   5   9  12        0.52        0.00      5.40 o 
   6   9  12        8.50        5.00      5.56 o 
  -5  10  12       36.41       47.57      9.23 o 
  -4  10  12        7.08       18.21      5.43 o 
  -3  10  12        8.86       11.68      4.89 o 
  -2  10  12       11.78       17.77      5.56 o 
  -1  10  12       24.98       26.55     10.79 o 
   0  10  12       25.43       18.45      5.54 o 
   1  10  12        0.18        7.04     11.37 o 
   2  10  12       96.20      109.46     11.93 o 
   3  10  12        0.35        4.72     10.84 o 
   4  10  12        0.04        3.95      5.88 o 
 -12   1  13        4.03       -2.68      6.55 o 
 -11   1  13        6.33       -6.91      5.78 o 
 -10   1  13       16.72       13.30      7.04 o 
  -9   1  13       62.72       55.57      9.11 o 
  -8   1  13       32.81       31.82      7.67 o 
  -7   1  13       46.77       47.71      8.53 o 
  -6   1  13        8.82       25.11      7.16 o 
  -5   1  13       24.63       20.63      6.80 o 
  -4   1  13        0.16       10.08      5.67 o 
  -3   1  13       14.81       16.05      1.89 o 
  -2   1  13      167.03      173.97      4.82 o 
  -1   1  13      971.46     1034.58     12.94 o 
   0   1  13        0.52        1.73      1.75 o 
   1   1  13        0.93       -2.21      2.17 o 
   2   1  13       43.96       42.87      3.32 o 
   3   1  13      141.09      144.20      5.31 o 
   4   1  13      199.02      187.28      9.01 o 
   5   1  13       10.92        9.92      2.55 o 
   6   1  13        0.14       -0.78      2.16 o 
   7   1  13        8.26        9.61      2.98 o 
   8   1  13      110.05      122.12      6.53 o 
   9   1  13       85.28       89.69      6.10 o 
  10   1  13        1.36        1.12      3.27 o 
  11   1  13        2.04        6.57      3.40 o 
 -12   2  13        4.37        8.42      7.04 o 
 -11   2  13       29.82       32.28      8.56 o 
 -10   2  13        2.88        0.00      5.94 o 
  -9   2  13        0.22       -2.79      5.81 o 
  -8   2  13      191.44      177.53     15.56 o 
  -7   2  13        2.67       -6.94      5.81 o 
  -6   2  13      137.37      125.65     10.10 o 
  -5   2  13       68.14       66.05      8.40 o 
  -4   2  13       33.94       38.46      5.19 o 
  -3   2  13        5.11        7.40      3.11 o 
  -2   2  13        3.00        5.61      3.57 o 
  -1   2  13        0.00        2.01      2.97 o 
   0   2  13       18.91       19.23      3.60 o 
   1   2  13      620.32      663.74     11.47 o 
   2   2  13      319.53      334.48      8.33 o 
   3   2  13       33.45       36.76      3.88 o 
   4   2  13       25.08       28.56      3.61 o 
   5   2  13        6.45        2.53      2.48 o 
   6   2  13      382.54      360.19      9.87 o 
   7   2  13      177.98      172.41      7.10 o 
   8   2  13       71.08       66.99      5.28 o 
   9   2  13       39.85       43.69      4.54 o 
  10   2  13        1.31       -0.50      2.97 o 
  11   2  13        8.63        9.81      3.71 o 
 -11   3  13        0.18        2.45      9.79 o 
 -10   3  13       81.66       77.85     10.56 o 
  -9   3  13        0.57       -5.12      5.77 o 
  -8   3  13       10.49       22.03      7.17 o 
  -7   3  13       28.91       36.70      9.27 o 
  -6   3  13        0.50        4.15      6.82 o 
  -5   3  13      312.71      321.37      9.15 o 
  -4   3  13       76.43       85.77      5.35 o 
  -3   3  13        0.09       -2.13      3.24 o 
  -2   3  13        3.02        4.59      3.48 o 
  -1   3  13      176.06      173.40      7.47 o 
   0   3  13       37.18       33.03      3.99 o 
   1   3  13       58.17       74.85      8.99 o 
   2   3  13       18.68       23.18      3.36 o 
   3   3  13        0.59       -1.35      2.19 o 
   4   3  13       62.26       51.26      4.55 o 
   5   3  13      274.35      281.93     11.36 o 
   6   3  13       59.48       48.33      4.85 o 
   7   3  13       72.56       73.36      5.92 o 
   8   3  13       13.28       19.24      4.02 o 
   9   3  13        4.84        6.70      3.35 o 
  10   3  13        0.10       -2.96      2.60 o 
  11   3  13       30.01       29.58      6.41 o 
 -11   4  13        0.00       -6.99      9.09 o 
 -10   4  13       10.09        6.30     10.14 o 
  -9   4  13        1.13       -4.90      8.39 o 
  -8   4  13       33.16       29.91      7.87 o 
  -7   4  13       18.47       17.69      6.97 o 
  -6   4  13       42.82       50.12      8.06 o 
  -5   4  13       29.21       38.06      4.74 o 
  -4   4  13       13.75       17.25      4.02 o 
  -3   4  13      332.30      341.27      9.79 o 
  -2   4  13        9.03        3.75      2.84 o 
  -1   4  13      335.31      342.42      8.62 o 
   0   4  13       40.18       45.98      4.23 o 
   1   4  13       22.92       29.62      3.76 o 
   2   4  13       14.99       18.55      3.25 o 
   3   4  13       39.81       32.87      3.98 o 
   4   4  13       40.12       39.49      4.22 o 
   5   4  13      131.91      129.80      7.22 o 
   6   4  13      340.26      331.61     10.07 o 
   7   4  13        9.04        8.31      3.28 o 
   8   4  13       46.64       46.26      5.36 o 
   9   4  13       46.37       56.62      8.12 o 
  10   4  13        2.87        1.47      3.22 o 
 -11   5  13        0.01      -12.07      8.04 o 
 -10   5  13       17.38       -2.80      9.79 o 
  -9   5  13        0.36        0.00      8.74 o 
  -8   5  13        2.24       -3.50      8.74 o 
  -7   5  13       13.59        9.09     10.49 o 
  -6   5  13        3.27        1.05      8.74 o 
  -5   5  13      178.34      193.20     10.80 o 
  -4   5  13        8.54       17.51      3.84 o 
  -3   5  13      107.37      121.38      5.63 o 
  -2   5  13       26.04       29.51      4.09 o 
  -1   5  13      249.42      248.23      7.75 o 
   0   5  13       16.03       20.82      4.90 o 
   1   5  13       29.04       25.96      3.69 o 
   2   5  13      105.48       92.79      6.66 o 
   3   5  13      351.81      324.48     14.64 o 
   4   5  13      161.89      159.50      7.34 o 
   5   5  13        0.35       -0.43      2.60 o 
   6   5  13        2.09        1.05      3.08 o 
   7   5  13       40.89       37.21      6.21 o 
   8   5  13       89.61       79.51      6.74 o 
   9   5  13       32.51       32.57      5.03 o 
  10   5  13       24.24       34.59      5.33 o 
 -10   6  13        4.75       -3.15      9.79 o 
  -9   6  13        0.39      -10.49      6.99 o 
  -8   6  13       12.39       12.24     10.84 o 
  -7   6  13       11.57        2.45     10.14 o 
  -6   6  13        5.12       -1.05      9.44 o 
  -5   6  13       25.32       20.89      6.03 o 
  -4   6  13       11.33        8.70      4.46 o 
  -3   6  13      215.73      233.53      8.33 o 
  -2   6  13      139.29      128.88      8.14 o 
  -1   6  13       96.12       92.26      6.51 o 
   0   6  13      549.74      573.50     13.38 o 
   1   6  13        1.73        1.48      2.87 o 
   2   6  13       61.33       71.90      5.48 o 
   3   6  13       66.92       71.53      5.64 o 
   4   6  13        0.50       -2.94      2.62 o 
   5   6  13        1.27        0.91      3.08 o 
   6   6  13       54.92       48.32      5.22 o 
   7   6  13        0.00        1.50      3.58 o 
   8   6  13       11.55       11.12      3.85 o 
   9   6  13       39.95       42.21      6.66 o 
  -9   7  13       33.17       43.02     14.69 o 
  -8   7  13        2.96        9.79     10.84 o 
  -7   7  13       11.02        2.80      9.79 o 
  -6   7  13        9.79        2.45     11.19 o 
  -5   7  13        0.04       -0.25      4.86 o 
  -4   7  13       63.86       67.68      6.76 o 
  -3   7  13        0.51       -0.30      3.29 o 
  -2   7  13       18.34       17.80      4.23 o 
  -1   7  13        9.47        3.33      4.48 o 
   0   7  13        7.39        3.73      4.27 o 
   1   7  13        0.00        2.15      3.84 o 
   2   7  13       87.81       70.90      5.57 o 
   3   7  13       34.72       35.58      4.63 o 
   4   7  13        2.63       -1.45      2.84 o 
   5   7  13       92.46       87.12      6.48 o 
   6   7  13        2.47        5.70      3.06 o 
   7   7  13        0.32       -4.56      3.43 o 
   8   7  13       15.83        8.77      7.92 o 
  -8   8  13        0.26       -5.25      9.09 o 
  -7   8  13        2.04        7.34     12.24 o 
  -6   8  13       56.39       55.96     15.39 o 
  -5   8  13        3.33       -1.61      5.13 o 
  -4   8  13      158.47      143.68      7.77 o 
  -3   8  13        0.29        1.53      3.41 o 
  -2   8  13        2.50        0.06      3.48 o 
  -1   8  13       22.07       20.47      8.36 o 
   0   8  13       16.59       27.34      5.65 o 
   1   8  13       26.41       21.39      5.32 o 
   2   8  13       83.02      106.90      8.28 o 
   3   8  13       14.20       15.99      4.82 o 
   4   8  13        5.68        2.87      5.82 o 
   5   8  13       16.31       12.79      8.39 o 
   6   8  13        4.86        5.04      4.15 o 
   7   8  13       17.83       27.21      9.91 o 
  -6   9  13        2.60      -13.29     10.49 o 
  -5   9  13       42.80       47.05     15.74 o 
  -4   9  13        7.36        8.30      4.15 o 
  -3   9  13        2.97        8.14      4.20 o 
  -2   9  13       17.64       34.15      5.21 o 
  -1   9  13       16.83       22.48      4.74 o 
   0   9  13       42.09       47.56      7.34 o 
   1   9  13        2.43        2.30      5.69 o 
   2   9  13        0.38        0.62      7.17 o 
   3   9  13       26.08       28.02      7.81 o 
   4   9  13        0.02        0.78      5.43 o 
   5   9  13        0.57       -6.64      4.71 o 
   6   9  13        0.00        2.21      5.32 o 
  -4  10  13        2.96       -4.49      6.14 o 
  -3  10  13        3.33        4.45      4.57 o 
  -2  10  13       40.41       40.51      7.76 o 
  -1  10  13        3.76        9.97      5.30 o 
   0  10  13        0.05        1.12      6.05 o 
   1  10  13        1.38        7.61      6.37 o 
   2  10  13       12.85        4.92     10.49 o 
   3  10  13        1.67        5.56      6.79 o 
 -12   0  14        1.11       -4.55      8.74 o 
 -11   0  14       11.35       18.19     11.54 o 
 -10   0  14       62.36       24.48     11.19 o 
  -9   0  14       18.85       34.97     11.54 o 
  -8   0  14        2.74        1.05      8.39 o 
  -7   0  14      216.46      239.91     19.93 o 
  -6   0  14      509.79      571.45     26.93 o 
  -5   0  14       26.04       13.29      9.09 o 
  -4   0  14      488.61      506.05     24.13 o 
  -3   0  14       20.47       33.92     10.14 o 
  -2   0  14       52.00       55.03      4.44 o 
  -1   0  14       70.46       85.78      5.67 o 
   0   0  14      439.60      438.78     15.74 o 
   1   0  14      633.50      690.45     25.70 o 
   2   0  14       95.08       97.66      7.31 o 
   3   0  14      135.49      138.58      8.61 o 
   4   0  14       15.98       13.04      4.20 o 
   5   0  14      125.71      129.59      7.41 o 
   6   0  14     1213.34     1233.43     21.24 o 
   7   0  14      258.79      256.28     10.24 o 
   8   0  14        0.10        1.76      3.27 o 
   9   0  14       48.69       53.56     13.81 o 
  10   0  14        1.30        1.03      4.18 o 
  11   0  14        1.23        1.12     13.46 o 
 -12   1  14        3.06       -2.52      8.74 o 
 -11   1  14       18.31       13.46      7.42 o 
 -10   1  14        0.32       -3.88      5.87 o 
  -9   1  14        2.63        6.04      8.57 o 
  -8   1  14        0.27        1.87      6.22 o 
  -7   1  14      116.70      103.15     10.35 o 
  -6   1  14      144.70      129.70     10.85 o 
  -5   1  14      367.85      349.25     15.08 o 
  -4   1  14      194.20      194.74     11.34 o 
  -3   1  14       20.79       18.71      2.13 o 
  -2   1  14      356.09      412.95      7.57 o 
  -1   1  14        0.75       -0.22      1.96 o 
   0   1  14        2.08        1.85      2.04 o 
   1   1  14       52.81       56.07      4.08 o 
   2   1  14       46.39       51.10      4.20 o 
   3   1  14       63.21       51.59      4.56 o 
   4   1  14       84.52       81.44      4.81 o 
   5   1  14      449.34      445.05      9.81 o 
   6   1  14        2.44        1.91      2.41 o 
   7   1  14       69.59       74.72      6.21 o 
   8   1  14       56.10       52.55      4.91 o 
   9   1  14        0.34        0.49      2.38 o 
  10   1  14        2.88        0.64      3.90 o 
  11   1  14        8.07        9.74      3.52 o 
 -11   2  14       16.87        6.85      6.97 o 
 -10   2  14       11.36        8.89     10.67 o 
  -9   2  14      105.90      111.29     12.07 o 
  -8   2  14        0.38       -6.85      5.92 o 
  -7   2  14       18.54       18.74      9.09 o 
  -6   2  14      135.09      142.88     10.95 o 
  -5   2  14      536.49      525.89     17.40 o 
  -4   2  14        0.05       -5.30      4.05 o 
  -3   2  14        3.18        2.58      3.33 o 
  -2   2  14        8.96       10.40      3.60 o 
  -1   2  14       62.19       64.97      5.34 o 
   0   2  14      226.10      243.45     11.45 o 
   1   2  14        3.98        6.81      2.64 o 
   2   2  14       14.89       11.17      2.87 o 
   3   2  14      293.76      278.55      8.17 o 
   4   2  14       92.34       98.60      5.85 o 
   5   2  14      266.92      283.90     15.93 o 
   6   2  14        2.13        1.95      2.83 o 
   7   2  14       38.75       44.55      4.49 o 
   8   2  14       91.80       91.03      6.02 o 
   9   2  14        2.62        0.89      2.60 o 
  10   2  14       46.11       56.12      6.16 o 
  11   2  14        3.72        9.17      3.69 o 
 -11   3  14        6.34        5.25     10.49 o 
 -10   3  14        3.75       -3.79      6.27 o 
  -9   3  14        4.15       -0.25      6.55 o 
  -8   3  14        4.83        6.35      6.77 o 
  -7   3  14      166.84      146.92     11.50 o 
  -6   3  14      159.51      181.54     33.75 o 
  -5   3  14        0.19        0.52      6.12 o 
  -4   3  14       35.79       41.20      5.29 o 
  -3   3  14       23.06       34.17      5.22 o 
  -2   3  14       11.29       13.44      4.05 o 
  -1   3  14        1.01        1.60      3.24 o 
   0   3  14       55.65       58.24      4.55 o 
   1   3  14      127.23      139.56      6.81 o 
   2   3  14       49.26       38.05      4.02 o 
   3   3  14        0.27        3.78      2.60 o 
   4   3  14        3.26        4.00      2.52 o 
   5   3  14        7.17        7.84      3.01 o 
   6   3  14       16.27       21.10      3.91 o 
   7   3  14        0.03        1.62      2.96 o 
   8   3  14       41.67       34.66      4.77 o 
   9   3  14        0.42       -0.45      2.65 o 
  10   3  14        2.11       -1.99      2.63 o 
 -11   4  14        0.39        0.70     10.14 o 
 -10   4  14       27.03       22.03     12.24 o 
  -9   4  14       20.82       12.24     10.49 o 
  -8   4  14        3.86       -0.70      9.44 o 
  -7   4  14        4.56        5.17      6.47 o 
  -6   4  14        4.78       -0.15      6.17 o 
  -5   4  14      197.28      227.89     13.99 o 
  -4   4  14       99.30      107.06      7.35 o 
  -3   4  14        2.56        5.51      3.69 o 
  -2   4  14      230.63      201.70     11.03 o 
  -1   4  14      272.01      262.88     10.25 o 
   0   4  14       13.86       12.83      3.25 o 
   1   4  14       10.98        5.57      2.90 o 
   2   4  14       18.20       19.15      3.50 o 
   3   4  14        0.05        3.84      2.39 o 
   4   4  14        0.00        0.97      2.40 o 
   5   4  14        0.06       -3.26      2.45 o 
   6   4  14        1.79       -3.32      4.49 o 
   7   4  14        2.64        2.09      2.97 o 
   8   4  14        3.67        3.28      3.19 o 
   9   4  14       18.12       13.21      4.01 o 
  10   4  14       38.19       35.05      5.21 o 
 -10   5  14       13.16        9.44     11.19 o 
  -9   5  14        3.77      -11.02      7.34 o 
  -8   5  14       30.93       33.22     11.89 o 
  -7   5  14       68.95       68.20     14.69 o 
  -6   5  14       16.44        5.60     10.84 o 
  -5   5  14        6.81       27.28     11.19 o 
  -4   5  14      222.24      236.41      9.07 o 
  -3   5  14        3.34        5.56      3.76 o 
  -2   5  14       76.14       69.70      8.88 o 
  -1   5  14        5.52        9.20      3.53 o 
   0   5  14       35.73       37.81      4.47 o 
   1   5  14       61.06       59.60      5.09 o 
   2   5  14       16.44       12.68      5.05 o 
   3   5  14        1.48        0.19      3.08 o 
   4   5  14        6.19        5.78      3.04 o 
   5   5  14        0.23        0.69      2.85 o 
   6   5  14        0.08       -0.33      2.70 o 
   7   5  14       45.61       37.51      8.99 o 
   8   5  14        0.97       -0.83      3.00 o 
   9   5  14        5.29        6.47      3.65 o 
  10   5  14        4.46        5.54      3.73 o 
 -10   6  14        0.88      -11.19      8.39 o 
  -9   6  14        2.18        3.15      9.79 o 
  -8   6  14        0.31      -11.54      7.69 o 
  -7   6  14       26.72       13.99     11.54 o 
  -6   6  14        3.50      -11.19      8.74 o 
  -5   6  14        1.62        4.90     10.84 o 
  -4   6  14       33.95       29.95      7.34 o 
  -3   6  14        5.67        5.25      4.56 o 
  -2   6  14      777.19      736.39     32.01 o 
  -1   6  14      252.36      248.09     10.59 o 
   0   6  14        1.82        4.10      3.06 o 
   1   6  14       24.99       28.69      4.21 o 
   2   6  14       22.99       17.22      3.93 o 
   3   6  14      394.89      377.79     10.47 o 
   4   6  14      118.23      119.11      6.95 o 
   5   6  14       13.51        7.36      3.43 o 
   6   6  14       98.69      102.44      8.18 o 
   7   6  14        0.14       -1.99      2.89 o 
   8   6  14       16.80       19.96      4.47 o 
   9   6  14        9.05        8.18      4.58 o 
  -9   7  14        0.31      -13.11      8.74 o 
  -8   7  14        0.02       11.54     10.49 o 
  -7   7  14        2.55       10.14     12.24 o 
  -6   7  14       54.10       54.91     14.34 o 
  -5   7  14        0.20        1.75     10.84 o 
  -4   7  14        4.49        6.59      9.79 o 
  -3   7  14       14.02       21.87      4.43 o 
  -2   7  14        1.70        2.42      4.61 o 
  -1   7  14       21.01       23.36     10.04 o 
   0   7  14        7.69        9.81      4.77 o 
   1   7  14      185.64      177.18      9.77 o 
   2   7  14       87.98       96.95      8.04 o 
   3   7  14        7.46        8.34      3.44 o 
   4   7  14       11.02       11.63      3.51 o 
   5   7  14        2.16        0.48      2.95 o 
   6   7  14       12.86       14.33      3.67 o 
   7   7  14        2.85       -0.84      4.59 o 
   8   7  14       58.87       61.86     16.23 o 
  -7   8  14       56.07       72.04     16.79 o 
  -6   8  14       21.71       26.93     13.64 o 
  -5   8  14       35.67       38.12     14.34 o 
  -4   8  14       31.10       31.02      7.88 o 
  -3   8  14        0.95        4.52      3.79 o 
  -2   8  14        1.16        2.12      3.74 o 
  -1   8  14      102.28      106.11      8.59 o 
   0   8  14        5.53       -1.07      4.38 o 
   1   8  14        0.66        4.46      5.50 o 
   2   8  14        2.04        5.98      4.32 o 
   3   8  14        0.95       -1.01      3.98 o 
   4   8  14        3.83        5.69      4.68 o 
   5   8  14        4.82        6.19      8.74 o 
   6   8  14        0.68       -0.21      9.44 o 
   7   8  14        0.19       -4.02      3.48 o 
  -6   9  14       13.51        6.64     12.94 o 
  -5   9  14        0.82       -6.64     11.19 o 
  -4   9  14       30.13       47.76      7.96 o 
  -3   9  14        8.71        7.28      5.07 o 
  -2   9  14       27.72       27.82      5.22 o 
  -1   9  14        0.15        7.70      8.08 o 
   0   9  14        0.81        7.15      5.57 o 
   1   9  14       40.38       43.49      8.86 o 
   2   9  14        0.49        7.93      8.39 o 
   3   9  14        3.97       -8.15      5.43 o 
   4   9  14       16.11       26.47      7.39 o 
   5   9  14        0.47        6.45      6.13 o 
  -3  10  14        1.35        0.45      5.88 o 
  -2  10  14       12.18       20.01      5.74 o 
  -1  10  14        2.08        1.06      9.97 o 
   0  10  14        5.46       10.78      6.38 o 
   1  10  14        1.88        2.36      6.05 o 
   2  10  14        3.55        2.64      6.66 o 
 -11   1  15        6.95        3.09      7.54 o 
 -10   1  15        1.88        2.69      6.91 o 
  -9   1  15       42.69       44.18      9.00 o 
  -8   1  15       35.08       43.13      9.02 o 
  -7   1  15      269.23      276.95     14.57 o 
  -6   1  15      119.54      104.29     10.39 o 
  -5   1  15       10.53        9.43      7.16 o 
  -4   1  15       26.04       22.69      7.37 o 
  -3   1  15       11.51        8.96      1.96 o 
  -2   1  15      218.06      210.33      6.51 o 
  -1   1  15       70.28       66.75      4.04 o 
   0   1  15        2.43        4.94      2.16 o 
   1   1  15      102.87      110.23      5.31 o 
   2   1  15        2.60        4.49      2.47 o 
   3   1  15      339.89      309.00      8.87 o 
   4   1  15        0.74        1.78      2.24 o 
   5   1  15      188.31      188.51      6.79 o 
   6   1  15        0.03        0.75      2.37 o 
   7   1  15       52.00       55.20      4.99 o 
   8   1  15       25.85       33.75      4.91 o 
   9   1  15        1.91       -1.37      3.02 o 
  10   1  15        0.31        4.08      3.20 o 
  11   1  15        0.27        1.72      3.02 o 
 -11   2  15        6.98        7.49      7.87 o 
 -10   2  15       27.85       19.93      7.91 o 
  -9   2  15        0.12        0.40      7.04 o 
  -8   2  15      111.23      104.78     11.12 o 
  -7   2  15       10.86       13.47      7.52 o 
  -6   2  15      407.18      359.28     16.05 o 
  -5   2  15       64.32       51.31      8.53 o 
  -4   2  15      148.81      163.56     18.01 o 
  -3   2  15        2.90        4.50      3.63 o 
  -2   2  15       76.56       76.35      6.46 o 
  -1   2  15        2.02        4.55      3.52 o 
   0   2  15        1.07        1.08      3.06 o 
   1   2  15      247.50      249.79      7.71 o 
   2   2  15       29.56       26.39      3.65 o 
   3   2  15       31.03       34.75      4.04 o 
   4   2  15      350.40      372.24     10.04 o 
   5   2  15       98.07      100.81      6.39 o 
   6   2  15      182.46      181.67      7.35 o 
   7   2  15        2.19        4.26      2.70 o 
   8   2  15       92.42       99.02      6.52 o 
   9   2  15        8.96        5.79      3.06 o 
  10   2  15       30.41       23.79      4.94 o 
 -11   3  15        0.66        1.40     10.49 o 
 -10   3  15        0.37       -9.25      6.17 o 
  -9   3  15        0.43       -0.35      6.80 o 
  -8   3  15      197.02      178.87     16.96 o 
  -7   3  15       18.00       16.71     12.76 o 
  -6   3  15      123.66       87.82     18.71 o 
  -5   3  15       46.23       38.66      8.36 o 
  -4   3  15       54.25       49.93      7.87 o 
  -3   3  15      371.80      392.21     16.20 o 
  -2   3  15       56.60       50.82      5.47 o 
  -1   3  15        3.05        2.55      3.43 o 
   0   3  15        0.04       -1.54      2.69 o 
   1   3  15       14.30       15.00      4.34 o 
   2   3  15      138.94      143.71      6.66 o 
   3   3  15       22.27       19.95      3.55 o 
   4   3  15       12.67       13.23      4.93 o 
   5   3  15       73.05       78.63      5.96 o 
   6   3  15       94.97       79.64      6.26 o 
   7   3  15        3.90        1.88      2.97 o 
   8   3  15       50.48       45.07      5.30 o 
   9   3  15       14.94       19.04      4.57 o 
  10   3  15        8.15       11.87      3.59 o 
 -10   4  15        1.18      -13.11      8.74 o 
  -9   4  15       40.76       47.21     15.39 o 
  -8   4  15        7.23        9.44      9.79 o 
  -7   4  15        6.68        5.66      6.52 o 
  -6   4  15      135.01      153.31     11.59 o 
  -5   4  15       89.80       93.41      9.74 o 
  -4   4  15        7.28       -2.54      5.80 o 
  -3   4  15        1.77       -1.73      3.79 o 
  -2   4  15      476.10      484.49     12.37 o 
  -1   4  15      455.12      457.26     10.57 o 
   0   4  15      465.51      426.27     10.27 o 
   1   4  15       28.75       30.39      4.05 o 
   2   4  15       50.77       49.06      5.28 o 
   3   4  15      298.73      295.50      9.15 o 
   4   4  15       80.94       66.28      5.57 o 
   5   4  15       88.78       77.29      6.36 o 
   6   4  15       25.05       24.97      4.05 o 
   7   4  15        0.02       -2.10      2.90 o 
   8   4  15       16.39       18.33      4.25 o 
   9   4  15        6.17        6.31      4.13 o 
  10   4  15        4.16        8.13      3.34 o 
 -10   5  15        9.09       10.84     10.49 o 
  -9   5  15       34.32       24.48     12.24 o 
  -8   5  15        0.60        2.10      9.09 o 
  -7   5  15        2.77       -9.44      8.39 o 
  -6   5  15       64.50       65.05     15.04 o 
  -5   5  15       38.12       37.77     12.24 o 
  -4   5  15      229.90      247.87      9.51 o 
  -3   5  15      307.22      287.82     10.05 o 
  -2   5  15       33.17       28.89      4.31 o 
  -1   5  15       23.11       20.19      3.93 o 
   0   5  15       39.76       42.31      4.74 o 
   1   5  15      527.05      509.39     12.92 o 
   2   5  15        2.73        1.52      3.40 o 
   3   5  15       22.11       16.18      3.83 o 
   4   5  15      323.29      301.75      9.72 o 
   5   5  15       86.11       67.33      5.96 o 
   6   5  15       48.12       46.69      5.36 o 
   7   5  15       57.33       55.03      5.79 o 
   8   5  15       10.73        8.86      3.85 o 
   9   5  15        4.47        0.90      3.29 o 
  -9   6  15        2.40      -13.11      8.74 o 
  -8   6  15       14.31       30.78     12.94 o 
  -7   6  15        1.32       -6.64     10.14 o 
  -6   6  15       33.37       20.63     11.89 o 
  -5   6  15      107.32      104.22     17.14 o 
  -4   6  15       17.55       23.29      6.57 o 
  -3   6  15       72.04       63.57      8.35 o 
  -2   6  15        6.06        7.30      4.42 o 
  -1   6  15        4.58       -1.22      4.10 o 
   0   6  15      277.51      286.46      9.20 o 
   1   6  15      409.66      385.21     10.60 o 
   2   6  15      203.56      195.57      8.02 o 
   3   6  15        6.86        6.39      3.25 o 
   4   6  15        3.26       -0.79      2.76 o 
   5   6  15        8.74       -0.03      2.91 o 
   6   6  15        0.17       -4.05      3.14 o 
   7   6  15       73.02       86.36      7.10 o 
   8   6  15       29.01       30.52      5.19 o 
  -8   7  15       18.05       13.99     13.29 o 
  -7   7  15       12.19       13.64     11.19 o 
  -6   7  15        0.00      -10.49     10.49 o 
  -5   7  15       11.51        2.10     11.54 o 
  -4   7  15        2.66        4.20      5.93 o 
  -3   7  15        0.26        8.08      4.56 o 
  -2   7  15       26.80       31.74      5.89 o 
  -1   7  15       10.83       14.29      5.18 o 
   0   7  15       73.96       77.78      7.59 o 
   1   7  15       22.02       25.78      5.79 o 
   2   7  15       28.48       24.94      5.42 o 
   3   7  15        0.63        3.58      3.13 o 
   4   7  15       70.40       74.92      6.27 o 
   5   7  15        4.20        6.28      3.32 o 
   6   7  15        6.32        9.97      3.78 o 
   7   7  15        0.02       -1.77      2.96 o 
  -7   8  15       11.57       21.68     12.59 o 
  -6   8  15        6.83       22.03     13.29 o 
  -5   8  15       19.75       17.14     13.29 o 
  -4   8  15        1.13        2.87      6.25 o 
  -3   8  15       16.04       15.72      5.51 o 
  -2   8  15       17.30       19.93      7.83 o 
  -1   8  15       10.86       17.09      5.75 o 
   0   8  15       58.37       53.22      7.15 o 
   1   8  15        7.20        4.66      5.00 o 
   2   8  15       60.15       54.53      6.98 o 
   3   8  15       56.50       63.31      7.28 o 
   4   8  15        7.34        7.62      7.40 o 
   5   8  15        2.98        2.67      5.40 o 
   6   8  15        0.93        3.15      8.04 o 
  -5   9  15        8.34       -1.75     11.89 o 
  -4   9  15        2.41        3.85      6.57 o 
  -3   9  15        4.79        2.34      5.99 o 
  -2   9  15       20.32       22.52     10.44 o 
  -1   9  15        8.15        6.74      5.19 o 
   0   9  15       38.16       48.51      7.07 o 
   1   9  15       11.74        7.75      6.46 o 
   2   9  15       36.91       31.47      9.97 o 
   3   9  15       13.91        3.30      8.74 o 
   4   9  15       10.02       13.55      7.11 o 
  -2  10  15        9.45       21.70      7.27 o 
  -1  10  15        4.11       11.11      6.12 o 
   0  10  15        7.65       20.56      7.69 o 
   1  10  15       21.20       14.45      7.72 o 
 -11   0  16       58.88       62.60     15.39 o 
 -10   0  16       62.04       41.62     13.99 o 
  -9   0  16       42.28       27.98     12.94 o 
  -8   0  16        1.51       -1.75      8.74 o 
  -7   0  16       56.30       50.71     13.29 o 
  -6   0  16      205.41      249.35     20.28 o 
  -5   0  16      488.75      477.37     26.23 o 
  -4   0  16     1332.60     1224.03     38.82 o 
  -3   0  16       78.40       80.09     12.94 o 
  -2   0  16        0.59       -3.29      7.87 o 
  -1   0  16       20.06       21.78      4.23 o 
   0   0  16        0.00       -1.96      3.32 o 
   1   0  16      189.90      192.47      9.40 o 
   2   0  16     1313.31     1162.92     27.80 o 
   3   0  16     1087.87     1153.31     25.21 o 
   4   0  16        0.03        3.48      3.94 o 
   5   0  16      154.33      153.51     11.25 o 
   6   0  16      774.59      826.01     27.98 o 
   7   0  16       42.21       34.19      5.24 o 
   8   0  16       30.18       34.93      7.12 o 
   9   0  16       10.02       13.16      8.92 o 
  10   0  16       10.09        9.87      5.62 o 
 -11   1  16        0.02       -4.29      7.04 o 
 -10   1  16        5.46       -1.32      7.52 o 
  -9   1  16       16.85       10.65      8.04 o 
  -8   1  16      141.71      128.24     12.24 o 
  -7   1  16       19.62       21.28      8.03 o 
  -6   1  16       16.30       15.69      9.09 o 
  -5   1  16      131.88      130.89     11.50 o 
  -4   1  16       17.33       22.58      7.54 o 
  -3   1  16        0.29        9.92      6.30 o 
  -2   1  16      463.13      418.13     12.52 o 
  -1   1  16       11.97        9.73      2.63 o 
   0   1  16      241.47      232.27      8.48 o 
   1   1  16       68.17       59.66      4.57 o 
   2   1  16        1.84       -0.26      2.30 o 
   3   1  16       76.54       58.58      5.05 o 
   4   1  16      651.52      658.52     12.14 o 
   5   1  16       41.00       50.54      4.50 o 
   6   1  16       32.53       37.99      4.20 o 
   7   1  16       13.91        9.64      2.99 o 
   8   1  16        0.20       -2.28      2.57 o 
   9   1  16        0.11       -0.54      3.03 o 
  10   1  16        1.23        3.48      3.54 o 
 -11   2  16        1.92      -10.20      6.80 o 
 -10   2  16        4.39       -3.41      7.04 o 
  -9   2  16       14.67        9.49      7.37 o 
  -8   2  16      157.22      163.93     13.19 o 
  -7   2  16       40.80       16.61      7.90 o 
  -6   2  16       17.01       17.75      8.22 o 
  -5   2  16        1.33       20.50      7.76 o 
  -4   2  16        1.42        2.80      6.27 o 
  -3   2  16       62.82       68.38      8.71 o 
  -2   2  16       51.10       45.79      5.08 o 
  -1   2  16      323.49      320.40     10.00 o 
   0   2  16      154.95      137.33      7.53 o 
   1   2  16        5.27        3.93      3.32 o 
   2   2  16      114.92      118.60      6.26 o 
   3   2  16       79.72       71.11      5.37 o 
   4   2  16       14.34       10.97      3.57 o 
   5   2  16       31.00       28.15      3.76 o 
   6   2  16       13.55       14.85      3.30 o 
   7   2  16       17.20       17.40      3.72 o 
   8   2  16       20.64       20.58      3.77 o 
   9   2  16        0.00        2.05      2.90 o 
  10   2  16        2.81        0.52      3.28 o 
 -11   3  16        0.73       -9.44      9.79 o 
 -10   3  16        9.14        1.40     10.84 o 
  -9   3  16       17.21        6.72      7.56 o 
  -8   3  16       16.80       11.56      7.54 o 
  -7   3  16       66.59       61.37      9.81 o 
  -6   3  16      226.82      218.98     27.63 o 
  -5   3  16        9.96        2.51      9.27 o 
  -4   3  16       29.49       44.97      8.01 o 
  -3   3  16        0.84        1.00      3.84 o 
  -2   3  16        2.96        0.75      3.89 o 
  -1   3  16       18.56       22.16      4.71 o 
   0   3  16      519.61      471.23     12.55 o 
   1   3  16        1.89       -0.50      2.67 o 
   2   3  16      158.56      147.67      6.94 o 
   3   3  16       60.94       61.26      5.28 o 
   4   3  16        5.76        8.24      3.22 o 
   5   3  16      134.23      123.23     10.45 o 
   6   3  16       22.71       25.33      4.33 o 
   7   3  16        9.85        9.64      3.49 o 
   8   3  16        1.51        2.51      2.82 o 
   9   3  16       20.39       25.98      4.21 o 
  10   3  16        4.22        0.89      3.00 o 
 -10   4  16        4.03       -8.04     10.49 o 
  -9   4  16        0.18       -4.90     10.49 o 
  -8   4  16       68.26       67.15     16.09 o 
  -7   4  16        1.11        1.99      6.62 o 
  -6   4  16       72.52       70.65      9.21 o 
  -5   4  16       25.03       23.76      7.39 o 
  -4   4  16      372.02      330.93     14.37 o 
  -3   4  16       14.01        5.17      4.39 o 
  -2   4  16        2.60        0.60      3.91 o 
  -1   4  16        0.52        2.56      4.02 o 
   0   4  16        0.51       -2.98      2.90 o 
   1   4  16       15.33       16.88      3.67 o 
   2   4  16       18.08       14.31      3.66 o 
   3   4  16       47.41       45.84      4.94 o 
   4   4  16       12.42       10.85      3.52 o 
   5   4  16        2.33        4.51      3.13 o 
   6   4  16       25.94       22.24      4.15 o 
   7   4  16        5.30        5.02      3.43 o 
   8   4  16       40.57       44.02      6.40 o 
   9   4  16       43.15       54.63      6.11 o 
 -10   5  16        9.12      -13.64      9.09 o 
  -9   5  16        5.24       -2.10      9.79 o 
  -8   5  16       32.74       14.69     11.54 o 
  -7   5  16       23.42       27.63     12.24 o 
  -6   5  16      118.18      111.21     17.84 o 
  -5   5  16        2.95        1.40      9.79 o 
  -4   5  16       83.74       84.28     15.39 o 
  -3   5  16       31.26       39.69      5.32 o 
  -2   5  16        0.05        2.39      7.02 o 
  -1   5  16        0.39        4.61      3.37 o 
   0   5  16       28.07       21.08      4.37 o 
   1   5  16       47.71       45.88      5.10 o 
   2   5  16       62.90       58.66      5.51 o 
   3   5  16       53.88       65.08      7.17 o 
   4   5  16      119.22       92.52      6.66 o 
   5   5  16       45.34       49.77      6.06 o 
   6   5  16      148.36      141.23     10.30 o 
   7   5  16        0.01       -3.61      3.23 o 
   8   5  16        1.05        2.47      3.37 o 
   9   5  16        8.28       12.96      3.99 o 
  -9   6  16        0.53      -10.84      9.09 o 
  -8   6  16        2.66        4.55     10.49 o 
  -7   6  16       18.50        9.09     11.19 o 
  -6   6  16        9.19        5.60     11.19 o 
  -5   6  16       39.36       32.17     13.64 o 
  -4   6  16        0.84        8.39     11.54 o 
  -3   6  16        2.56        2.06      5.61 o 
  -2   6  16       83.18       79.06      9.40 o 
  -1   6  16       73.66       87.28      7.69 o 
   0   6  16        0.42        3.58      3.14 o 
   1   6  16      308.52      315.06     14.78 o 
   2   6  16        7.98       16.58      3.93 o 
   3   6  16       39.85       38.99      4.97 o 
   4   6  16       96.84       82.13      6.56 o 
   5   6  16        1.58        3.72      2.99 o 
   6   6  16       12.97        9.90      4.59 o 
   7   6  16       33.34       37.38      5.37 o 
   8   6  16       68.30       71.69      6.88 o 
  -8   7  16        1.08        1.05     11.19 o 
  -7   7  16        7.06       24.13     12.94 o 
  -6   7  16        1.76        4.20     11.19 o 
  -5   7  16       19.37       23.08     12.94 o 
  -4   7  16        0.14      -14.69      9.79 o 
  -3   7  16        1.11        2.55      5.56 o 
  -2   7  16        3.47       12.51      5.15 o 
  -1   7  16       31.11       33.37      6.05 o 
   0   7  16       19.76       19.21      5.65 o 
   1   7  16        8.44        7.17      4.72 o 
   2   7  16       91.71       96.18      8.35 o 
   3   7  16       12.10        8.09      4.55 o 
   4   7  16       21.07       24.17      4.49 o 
   5   7  16       25.87       31.58      6.92 o 
   6   7  16        0.47       -0.59      3.17 o 
   7   7  16        2.99        8.95      3.65 o 
  -6   8  16        6.13       18.89     12.59 o 
  -5   8  16        9.98       18.89     12.94 o 
  -4   8  16       42.07       34.27     14.34 o 
  -3   8  16       11.46       13.20      5.29 o 
  -2   8  16        9.64       17.01      5.52 o 
  -1   8  16        7.00        6.93      4.83 o 
   0   8  16        7.20        7.57      4.92 o 
   1   8  16       16.24       19.37      9.18 o 
   2   8  16       10.08       22.83      5.48 o 
   3   8  16        0.00        4.85      4.25 o 
   4   8  16       12.25       15.13      4.98 o 
   5   8  16       14.53        9.03      6.99 o 
   6   8  16        0.00       -0.43      4.94 o 
  -4   9  16        6.31       -2.45     11.54 o 
  -3   9  16        3.01       -0.18      4.95 o 
  -2   9  16        1.96       10.52      5.33 o 
  -1   9  16       10.00       22.89      7.54 o 
   0   9  16        0.28        3.10      5.04 o 
   1   9  16       49.48       65.80     10.15 o 
   2   9  16       32.96       44.73      9.16 o 
   3   9  16        2.60       -4.50      5.92 o 
 -11   1  17        2.04       -8.67     16.61 o 
 -10   1  17       25.04       25.73      9.14 o 
  -9   1  17        2.81       -9.93      6.62 o 
  -8   1  17       60.52       54.37     12.42 o 
  -7   1  17        9.10        6.90     12.59 o 
  -6   1  17        3.38        2.10      7.17 o 
  -5   1  17        6.71        1.56      7.27 o 
  -4   1  17      173.59      182.83     12.40 o 
  -3   1  17       16.38       25.52      7.12 o 
  -2   1  17      189.92      194.38      6.19 o 
  -1   1  17      138.15      129.60     11.41 o 
   0   1  17      180.15      166.23      6.36 o 
   1   1  17      100.98      113.67      5.93 o 
   2   1  17       47.20       53.00      4.84 o 
   3   1  17      261.68      243.81      8.42 o 
   4   1  17       55.32       62.49      5.61 o 
   5   1  17        1.62        1.28      2.57 o 
   6   1  17       29.76       28.39      3.90 o 
   7   1  17        2.62        0.37      2.87 o 
   8   1  17        3.18        2.26      2.62 o 
   9   1  17        1.40       -4.87      3.28 o 
  10   1  17       23.29       28.98      4.99 o 
 -10   2  17       40.32       36.02      9.64 o 
  -9   2  17       20.83       10.60     14.69 o 
  -8   2  17        2.56       11.80     16.61 o 
  -7   2  17       40.68       51.38     11.72 o 
  -6   2  17       93.31       92.61     10.87 o 
  -5   2  17        0.82        2.14      6.80 o 
  -4   2  17      218.34      216.69     13.35 o 
  -3   2  17       16.17       13.37      6.77 o 
  -2   2  17        1.11        6.04      2.51 o 
  -1   2  17       79.77       70.61      6.11 o 
   0   2  17      134.05      132.46      7.41 o 
   1   2  17      141.25      142.83      9.35 o 
   2   2  17        2.03        1.24      3.75 o 
   3   2  17       32.36       30.41      3.69 o 
   4   2  17       64.45       68.20      5.12 o 
   5   2  17        8.47        4.76      3.06 o 
   6   2  17       44.02       44.89      5.51 o 
   7   2  17       20.72       16.65      3.62 o 
   8   2  17        3.75        4.03      2.93 o 
   9   2  17       10.79       14.22      3.66 o 
  10   2  17        1.62        2.90      3.63 o 
 -10   3  17        4.34        8.39     11.89 o 
  -9   3  17       13.73       18.56     11.02 o 
  -8   3  17       48.43       47.20      9.83 o 
  -7   3  17        9.02        5.16     12.24 o 
  -6   3  17        9.00        7.74      7.16 o 
  -5   3  17        5.78        7.22      7.87 o 
  -4   3  17       46.00       56.72      8.99 o 
  -3   3  17       13.71       13.83      6.52 o 
  -2   3  17       26.06       29.58      6.73 o 
  -1   3  17        2.98        0.74      3.87 o 
   0   3  17      103.71       99.36      7.13 o 
   1   3  17        1.74       -2.27      2.76 o 
   2   3  17        9.70       10.31      4.64 o 
   3   3  17        3.62        3.89      3.00 o 
   4   3  17        7.12        1.44      2.87 o 
   5   3  17        6.75       14.84      3.59 o 
   6   3  17      151.68      141.85      7.96 o 
   7   3  17       27.17       35.48      4.46 o 
   8   3  17       27.42       28.75      4.21 o 
   9   3  17        0.12       -1.57      3.06 o 
 -10   4  17        2.28      -12.59      8.39 o 
  -9   4  17        0.01      -15.74     10.49 o 
  -8   4  17        4.00        0.00     10.84 o 
  -7   4  17        0.58       -2.45      8.74 o 
  -6   4  17       19.23       14.42     12.24 o 
  -5   4  17       13.18       16.92      6.87 o 
  -4   4  17      108.78      114.58     10.67 o 
  -3   4  17      159.60      146.78     19.93 o 
  -2   4  17      496.05      483.32     15.91 o 
  -1   4  17       15.80       18.47      4.86 o 
   0   4  17       14.06       13.47      3.88 o 
   1   4  17        7.29        5.25      3.45 o 
   2   4  17      107.66      117.99      9.35 o 
   3   4  17      126.77      135.59      7.46 o 
   4   4  17      335.18      328.79     10.39 o 
   5   4  17       52.78       43.05      5.17 o 
   6   4  17        0.11       -0.88      2.98 o 
   7   4  17        8.21        8.48      3.55 o 
   8   4  17        1.09       -2.01      3.03 o 
   9   4  17        0.07        1.52      3.03 o 
  -9   5  17        1.86       -8.04      9.09 o 
  -8   5  17        5.04       -7.34      9.44 o 
  -7   5  17       23.44       24.48     13.29 o 
  -6   5  17       45.78       34.27     12.59 o 
  -5   5  17       10.21       12.94     11.89 o 
  -4   5  17        0.50        9.79     10.14 o 
  -3   5  17        5.47       14.45      5.76 o 
  -2   5  17      314.76      320.60     16.18 o 
  -1   5  17      239.19      218.10      8.58 o 
   0   5  17       35.24       38.86      5.03 o 
   1   5  17        1.61        1.70      3.30 o 
   2   5  17      152.75      160.49     10.50 o 
   3   5  17      124.50      107.35      7.03 o 
   4   5  17       75.84       89.33      7.98 o 
   5   5  17        0.07       -1.11      3.16 o 
   6   5  17       17.30       17.43      4.44 o 
   7   5  17        8.36        3.59      3.49 o 
   8   5  17       10.16        1.91      4.14 o 
  -8   6  17        0.65       -5.95     10.14 o 
  -7   6  17       13.83        3.85     10.84 o 
  -6   6  17       13.01       -1.40     10.49 o 
  -5   6  17        2.39       11.89     11.19 o 
  -4   6  17       11.71        5.25     11.89 o 
  -3   6  17        4.19       10.49     11.19 o 
  -2   6  17       39.91       52.16      8.57 o 
  -1   6  17       77.93       63.44      7.04 o 
   0   6  17        3.01        2.66      3.29 o 
   1   6  17       22.96       22.86      4.36 o 
   2   6  17       31.06       20.35      4.37 o 
   3   6  17        6.66        8.81      3.63 o 
   4   6  17       25.07       27.82      4.56 o 
   5   6  17      114.54      107.81      7.44 o 
   6   6  17        1.70        3.34      3.35 o 
   7   6  17        2.04       -3.89      3.15 o 
  -7   7  17        6.44      -11.89     10.14 o 
  -6   7  17       17.68       13.64     12.24 o 
  -5   7  17        0.20      -14.69      9.79 o 
  -4   7  17        8.47        6.99     10.84 o 
  -3   7  17        0.25       -2.80      9.09 o 
  -2   7  17       41.57       44.54      6.67 o 
  -1   7  17        6.93        4.13      5.09 o 
   0   7  17        7.50       11.80      5.07 o 
   1   7  17        0.84       -4.27      4.35 o 
   2   7  17        2.20        2.97      4.47 o 
   3   7  17        0.52       -4.86      3.90 o 
   4   7  17        0.98       -3.50      3.36 o 
   5   7  17        5.15        4.84      3.58 o 
   6   7  17        7.12        7.62      3.57 o 
  -6   8  17        0.30       -3.85     10.84 o 
  -5   8  17       12.83       27.63     13.29 o 
  -4   8  17        5.71       12.94     12.94 o 
  -3   8  17        2.98       -6.99     10.84 o 
  -2   8  17       17.57       23.39      5.86 o 
  -1   8  17        1.27        5.75      5.04 o 
   0   8  17       20.59       19.71      5.86 o 
   1   8  17        0.78        2.21      4.95 o 
   2   8  17       20.50       25.15      8.25 o 
   3   8  17       57.31       66.06      7.69 o 
   4   8  17        4.16        9.47      6.35 o 
   5   8  17       11.92       12.43      6.07 o 
  -3   9  17        1.89       -0.77      6.40 o 
  -2   9  17        3.31        7.35      5.30 o 
  -1   9  17        4.38        4.65      5.14 o 
   0   9  17       68.27       79.15      8.73 o 
   1   9  17        6.05       13.51      5.55 o 
   2   9  17       22.22       22.98      7.63 o 
 -10   0  18      268.77      279.43     25.53 o 
  -9   0  18        1.82       -3.85     10.49 o 
  -8   0  18        0.32       -8.74     10.14 o 
  -7   0  18       24.56       20.63     11.19 o 
  -6   0  18       69.09       45.46     13.99 o 
  -5   0  18       25.78       34.62     12.59 o 
  -4   0  18        0.00        3.85     10.14 o 
  -3   0  18     1019.56      987.27     34.97 o 
  -2   0  18      224.09      231.87     19.23 o 
  -1   0  18       50.41       55.23     11.37 o 
   0   0  18       53.52       59.39      6.60 o 
   1   0  18      160.89      157.43      9.41 o 
   2   0  18      608.41      566.31     17.43 o 
   3   0  18       32.56       31.45      7.34 o 
   4   0  18      197.01      174.82     11.73 o 
   5   0  18      263.28      244.21     13.35 o 
   6   0  18        5.54        1.04      4.57 o 
   7   0  18       26.85       44.02      7.90 o 
   8   0  18        1.15        0.25      3.94 o 
   9   0  18        0.19        1.34      4.13 o 
 -10   1  18        2.88       -3.31      7.47 o 
  -9   1  18       23.43       29.93      9.27 o 
  -8   1  18       17.65        3.72      8.22 o 
  -7   1  18        7.19       10.89      7.62 o 
  -6   1  18       42.29       40.95      9.27 o 
  -5   1  18      192.21      210.87     14.07 o 
  -4   1  18      219.50      214.48     13.35 o 
  -3   1  18       38.31       36.62      8.53 o 
  -2   1  18       45.36       43.60      8.16 o 
  -1   1  18       13.78       18.68      4.64 o 
   0   1  18       25.53       23.42      3.47 o 
   1   1  18      102.27       93.95      5.73 o 
   2   1  18        9.37        8.96      3.06 o 
   3   1  18      494.88      474.34     11.87 o 
   4   1  18      172.71      180.99     10.15 o 
   5   1  18       41.70       44.62      5.18 o 
   6   1  18        9.62        9.30      3.15 o 
   7   1  18       16.27       14.98      3.39 o 
   8   1  18        9.82       13.76      3.45 o 
   9   1  18        0.88        0.54      3.58 o 
 -10   2  18        0.81       -5.71      7.27 o 
  -9   2  18        6.29       11.59      8.46 o 
  -8   2  18       52.76       35.71      9.50 o 
  -7   2  18        3.58       -1.17      6.91 o 
  -6   2  18       33.59       44.13     12.76 o 
  -5   2  18        0.01       10.33      7.65 o 
  -4   2  18       28.25       30.65      8.12 o 
  -3   2  18        2.44        1.79      6.55 o 
  -2   2  18      195.60      225.76     12.93 o 
  -1   2  18        0.20        3.68      2.86 o 
   0   2  18      120.46      111.35      5.87 o 
   1   2  18       70.57       72.15      5.33 o 
   2   2  18       20.99       16.97      3.60 o 
   3   2  18       45.60       47.08      4.40 o 
   4   2  18        3.58        3.03      3.26 o 
   5   2  18       32.33       19.10      4.73 o 
   6   2  18        0.26        5.30      2.91 o 
   7   2  18       10.69       11.92      3.40 o 
   8   2  18        2.81        1.72      2.88 o 
   9   2  18        2.33        3.65      5.72 o 
 -10   3  18        6.06       -5.95     10.49 o 
  -9   3  18        1.42       -4.82      7.54 o 
  -8   3  18        4.95       -1.68      7.29 o 
  -7   3  18        0.12        1.02     10.32 o 
  -6   3  18       35.06       25.62     11.54 o 
  -5   3  18       29.88       40.73     14.51 o 
  -4   3  18      144.47      119.36     12.94 o 
  -3   3  18      171.89      193.96     12.50 o 
  -2   3  18       81.48       63.46      8.71 o 
  -1   3  18      485.63      457.57     12.81 o 
   0   3  18      275.92      254.00     10.37 o 
   1   3  18       66.63       75.13      6.95 o 
   2   3  18       65.36       55.46      5.37 o 
   3   3  18      243.74      229.08      8.81 o 
   4   3  18        0.78       -0.61      2.64 o 
   5   3  18       26.10       14.58      3.97 o 
   6   3  18        7.17        6.88      3.70 o 
   7   3  18        1.81       -2.99      3.23 o 
   8   3  18        0.02        1.79      2.77 o 
   9   3  18        1.36       -5.00      3.33 o 
  -9   4  18        1.18        0.70     10.84 o 
  -8   4  18        7.06       -9.79     10.14 o 
  -7   4  18       33.98       22.38     12.24 o 
  -6   4  18      133.11      131.12     11.59 o 
  -5   4  18       17.00       13.13     10.67 o 
  -4   4  18        5.22       19.67     13.46 o 
  -3   4  18       70.85       71.78      8.99 o 
  -2   4  18       33.89       33.72      5.97 o 
  -1   4  18       97.19      108.49      7.66 o 
   0   4  18       46.85       57.75      6.42 o 
   1   4  18      420.16      375.71     10.78 o 
   2   4  18       49.65       49.45      5.35 o 
   3   4  18        2.32        3.08      3.44 o 
   4   4  18       22.07       26.52      4.62 o 
   5   4  18        6.06        7.02      3.47 o 
   6   4  18        3.00        2.05      3.43 o 
   7   4  18       14.54       10.33      4.04 o 
   8   4  18        0.36       -0.85      3.38 o 
  -9   5  18        0.00      -14.16      9.44 o 
  -8   5  18        2.52       10.84     11.19 o 
  -7   5  18       13.74       19.58     12.24 o 
  -6   5  18        2.25        5.60     11.19 o 
  -5   5  18       56.91       51.76     15.04 o 
  -4   5  18      141.73      116.11     17.49 o 
  -3   5  18        0.52        2.80      8.39 o 
  -2   5  18      103.42      116.29     14.22 o 
  -1   5  18       33.47       38.57      5.98 o 
   0   5  18        1.21        4.77      4.54 o 
   1   5  18        0.05       -4.42      2.95 o 
   2   5  18        8.13        6.57      3.44 o 
   3   5  18        1.06        4.77      3.36 o 
   4   5  18      113.52      118.37      7.61 o 
   5   5  18        2.38        2.84      3.19 o 
   6   5  18        1.32        3.05      4.44 o 
   7   5  18        0.86        2.70      3.45 o 
   8   5  18       11.92        9.82      3.96 o 
  -8   6  18        5.74       13.29     11.19 o 
  -7   6  18        3.42       -5.95     10.14 o 
  -6   6  18        1.79       -6.30      9.79 o 
  -5   6  18        6.99        5.60     11.19 o 
  -4   6  18       21.61       31.13     12.24 o 
  -3   6  18        0.01        6.30      9.79 o 
  -2   6  18       11.37       10.50      7.52 o 
  -1   6  18        2.91        7.18      4.93 o 
   0   6  18       45.48       40.70      6.50 o 
   1   6  18        8.69       14.07      3.93 o 
   2   6  18       25.10       28.26      4.76 o 
   3   6  18        2.01        2.85      4.64 o 
   4   6  18        8.01        6.51      3.51 o 
   5   6  18        0.09       -0.17      3.39 o 
   6   6  18        0.01        0.96      3.31 o 
   7   6  18        4.69        4.94      3.74 o 
  -7   7  18        1.02        2.80     11.89 o 
  -6   7  18        1.57       -0.35     11.89 o 
  -5   7  18        5.96       22.03     12.59 o 
  -4   7  18       37.68       49.66     15.39 o 
  -3   7  18        0.11        0.70      9.44 o 
  -2   7  18        0.36        1.09      4.63 o 
  -1   7  18       19.42       18.52      7.42 o 
   0   7  18       11.21       18.18      6.43 o 
   1   7  18       15.81       20.89      5.96 o 
   2   7  18       31.26       31.54      6.11 o 
   3   7  18        1.14       -0.19      4.08 o 
   4   7  18       40.25       49.74      6.99 o 
   5   7  18        1.46       -4.39      3.10 o 
   6   7  18        0.01        1.67      3.27 o 
  -5   8  18        0.03       21.68     12.94 o 
  -4   8  18        2.83       15.74     12.59 o 
  -3   8  18        0.08       12.59     11.89 o 
  -2   8  18        0.02        0.20      4.82 o 
  -1   8  18        2.88       -0.04      6.34 o 
   0   8  18       18.41       14.37      6.17 o 
   1   8  18        7.56        7.61      5.19 o 
   2   8  18       17.44       13.75      6.49 o 
   3   8  18       10.40        5.31      5.46 o 
   4   8  18        8.41        9.64      5.64 o 
  -1   9  18        2.64        4.60      5.24 o 
   0   9  18       21.83       33.72      7.00 o 
 -10   1  19        3.43       14.58      9.97 o 
  -9   1  19        1.50        6.63      7.79 o 
  -8   1  19       58.32       63.44     11.12 o 
  -7   1  19        0.25       -4.14      7.41 o 
  -6   1  19        0.59       -2.02      7.04 o 
  -5   1  19        2.35       -3.96      6.30 o 
  -4   1  19      128.52      131.12     11.59 o 
  -3   1  19       99.13       87.26     10.10 o 
  -2   1  19        0.03        0.04      6.30 o 
  -1   1  19      394.54      375.73      9.24 o 
   0   1  19       15.60       18.07      3.48 o 
   1   1  19        0.85        5.05      2.84 o 
   2   1  19      115.46      126.02      6.91 o 
   3   1  19       82.57       74.35      7.47 o 
   4   1  19        4.45        1.40      2.88 o 
   5   1  19       51.41       52.17      5.57 o 
   6   1  19        0.24       -1.14      2.61 o 
   7   1  19        1.09        1.43      3.14 o 
   8   1  19        0.61        1.39      2.83 o 
   9   1  19        0.34       -1.42      3.38 o 
 -10   2  19       36.82       17.66      9.75 o 
  -9   2  19        0.21      -10.59      7.06 o 
  -8   2  19       19.96        6.52      8.22 o 
  -7   2  19        3.41        3.47      7.54 o 
  -6   2  19       32.47       21.50     12.94 o 
  -5   2  19      131.51      118.08     11.84 o 
  -4   2  19       33.36       29.26      9.97 o 
  -3   2  19      278.38      267.96     14.64 o 
  -2   2  19       71.61       62.54      9.06 o 
  -1   2  19       29.36       31.20      5.41 o 
   0   2  19        1.75        1.56      3.03 o 
   1   2  19      184.89      172.21      7.28 o 
   2   2  19       11.87       13.41      3.52 o 
   3   2  19        7.61        9.27      3.32 o 
   4   2  19       26.59       24.86      3.92 o 
   5   2  19       42.53       44.70      4.76 o 
   6   2  19       76.68       85.14      6.27 o 
   7   2  19       29.25       32.03      4.49 o 
   8   2  19       14.95       14.12      3.69 o 
   9   2  19        4.34       13.96      4.18 o 
  -9   3  19        0.24      -14.34     10.49 o 
  -8   3  19       11.49       -1.40      7.42 o 
  -7   3  19        0.43        5.17      7.90 o 
  -6   3  19       10.35       30.51     14.69 o 
  -5   3  19       25.17       34.88      8.96 o 
  -4   3  19        9.97       16.58      7.37 o 
  -3   3  19       22.57       23.64      9.27 o 
  -2   3  19       27.84       42.06      7.88 o 
  -1   3  19      229.19      232.82     10.12 o 
   0   3  19       98.31      109.85      7.83 o 
   1   3  19        8.21       10.48      4.42 o 
   2   3  19       40.91       37.98      6.61 o 
   3   3  19        0.99        3.66      3.28 o 
   4   3  19       23.53       18.86      4.09 o 
   5   3  19       56.47       64.44      5.47 o 
   6   3  19        7.33       10.27      3.31 o 
   7   3  19        0.02       -1.50      2.70 o 
   8   3  19        7.94        4.32      5.20 o 
  -9   4  19        1.24       -6.64     11.54 o 
  -8   4  19        1.78       -4.90     11.19 o 
  -7   4  19        3.88        1.40     11.89 o 
  -6   4  19        0.23       -5.77      8.57 o 
  -5   4  19       33.91       37.46      8.26 o 
  -4   4  19        3.06        5.08      5.93 o 
  -3   4  19       79.84       97.60     16.96 o 
  -2   4  19       37.00       43.02      9.79 o 
  -1   4  19       63.19       66.15      7.93 o 
   0   4  19       16.53        7.04      4.45 o 
   1   4  19        0.88        1.64      3.41 o 
   2   4  19        7.67        2.53      3.29 o 
   3   4  19       11.28       16.89      3.98 o 
   4   4  19        0.47        1.04      3.79 o 
   5   4  19        0.04        1.19      3.12 o 
   6   4  19       46.80       44.83      5.78 o 
   7   4  19        6.64        2.88      3.41 o 
   8   4  19        4.27        7.57      3.28 o 
  -8   5  19        3.31        3.85     11.19 o 
  -7   5  19        0.72       18.89     12.24 o 
  -6   5  19        0.39       -9.79     10.14 o 
  -5   5  19       18.31       28.33     13.29 o 
  -4   5  19       23.98       15.74     12.24 o 
  -3   5  19      131.23      108.76     17.49 o 
  -2   5  19       51.91       74.05      9.62 o 
  -1   5  19        5.32       -2.41      4.36 o 
   0   5  19        0.18        4.77      4.44 o 
   1   5  19        3.76        0.31      3.21 o 
   2   5  19        0.01       -1.31      3.10 o 
   3   5  19        2.24       -2.13      3.19 o 
   4   5  19       29.13       34.27      5.07 o 
   5   5  19        0.09       -4.32      2.88 o 
   6   5  19        0.84        3.29      3.61 o 
   7   5  19        0.01        0.40      5.75 o 
  -7   6  19        1.28       16.44     12.59 o 
  -6   6  19        1.37        4.20     10.84 o 
  -5   6  19       78.68       55.61     16.09 o 
  -4   6  19       17.64       -2.45     10.49 o 
  -3   6  19        3.44       15.39     10.84 o 
  -2   6  19        0.10       -2.10      9.79 o 
  -1   6  19       11.03       15.50      7.12 o 
   0   6  19        0.00        2.48      4.67 o 
   1   6  19       23.92       33.75      4.97 o 
   2   6  19        4.95        4.40      3.61 o 
   3   6  19        0.09        0.38      3.33 o 
   4   6  19       10.53       11.56      3.97 o 
   5   6  19        3.79        4.51      3.69 o 
   6   6  19        0.02       -0.42      3.22 o 
  -6   7  19        0.73       -0.35     11.19 o 
  -5   7  19        1.53        9.44     12.24 o 
  -4   7  19        5.15        5.60     11.54 o 
  -3   7  19        4.37        9.79     11.89 o 
  -2   7  19        6.44       17.49     11.54 o 
  -1   7  19        9.51       13.52      5.35 o 
   0   7  19       36.86       37.13      6.87 o 
   1   7  19        0.34        4.29      6.12 o 
   2   7  19        9.11        7.90      4.61 o 
   3   7  19       22.78       30.92      6.07 o 
   4   7  19        3.68        0.31      7.10 o 
   5   7  19        2.13       -0.55      3.37 o 
  -4   8  19        0.73        9.44     11.89 o 
  -3   8  19        0.00       16.44     11.19 o 
  -2   8  19       17.68       23.28      7.73 o 
  -1   8  19        1.03        5.28      4.99 o 
   0   8  19        0.86        1.83      5.14 o 
   1   8  19        6.65        8.69      5.53 o 
   2   8  19        1.56       12.26      5.30 o 
   3   8  19        6.53       11.44      6.95 o 
  -9   0  20        1.26      -13.11      8.74 o 
  -8   0  20        9.90       20.98     13.29 o 
  -7   0  20        5.81        4.90     10.49 o 
  -6   0  20        1.14       -0.35      9.79 o 
  -5   0  20      435.36      403.23     25.53 o 
  -4   0  20        7.15        0.35      9.44 o 
  -3   0  20      200.88      206.69     19.58 o 
  -2   0  20       95.59       81.14     13.99 o 
  -1   0  20      130.83       96.87     14.69 o 
   0   0  20      127.21      136.09      8.99 o 
   1   0  20       52.90       49.24      8.22 o 
   2   0  20       15.24       19.82      5.46 o 
   3   0  20        7.23        7.94      4.82 o 
   4   0  20       21.91       17.52      7.34 o 
   5   0  20        0.17       -5.04      4.90 o 
   6   0  20        7.65       10.08      5.06 o 
   7   0  20       14.47       19.73      6.62 o 
   8   0  20        2.40        6.81      4.92 o 
  -9   1  20       10.80        5.53     10.32 o 
  -8   1  20       30.75       28.88      9.88 o 
  -7   1  20        0.26        0.42      8.74 o 
  -6   1  20        2.03        8.57      7.81 o 
  -5   1  20        0.28        6.31      7.27 o 
  -4   1  20       51.06       74.05     11.54 o 
  -3   1  20      667.26      625.06     21.38 o 
  -2   1  20        0.01       -5.60      5.94 o 
  -1   1  20        2.02        1.53      6.12 o 
   0   1  20       11.89       13.63      3.44 o 
   1   1  20      102.50      107.91      6.44 o 
   2   1  20       55.84       57.78      5.32 o 
   3   1  20       35.94       30.36      4.59 o 
   4   1  20        0.21        1.09      2.83 o 
   5   1  20       18.28       16.96      3.86 o 
   6   1  20        1.07        2.68      3.11 o 
   7   1  20        2.83        1.63      3.49 o 
   8   1  20        0.05       -0.66      4.83 o 
  -9   2  20        3.39       -7.47      7.12 o 
  -8   2  20        1.96       -6.41      7.37 o 
  -7   2  20        5.90        9.93      8.22 o 
  -6   2  20       17.69        7.94      7.90 o 
  -5   2  20        1.04        5.01      7.04 o 
  -4   2  20       33.88       43.95      8.57 o 
  -3   2  20       56.19       55.32     10.84 o 
  -2   2  20        0.61       -6.75      5.78 o 
  -1   2  20        8.33       13.56      6.27 o 
   0   2  20       21.86       27.09      4.21 o 
   1   2  20        1.76        2.63      3.00 o 
   2   2  20        3.82        6.69      3.30 o 
   3   2  20       35.57       36.83      4.81 o 
   4   2  20       33.37       39.29      4.94 o 
   5   2  20        0.11        5.18      2.97 o 
   6   2  20        0.04       -3.58      2.38 o 
   7   2  20        2.20        4.42      2.90 o 
   8   2  20        1.73        2.75      3.01 o 
  -9   3  20        4.91       -7.34     10.49 o 
  -8   3  20        3.31        7.75      8.12 o 
  -7   3  20        2.53        7.65      7.73 o 
  -6   3  20       13.25       18.20      8.49 o 
  -5   3  20       57.30       55.78      9.91 o 
  -4   3  20       60.54       56.08      9.36 o 
  -3   3  20       66.41       64.04      9.58 o 
  -2   3  20        2.00        6.63      5.87 o 
  -1   3  20       91.93       62.26      8.82 o 
   0   3  20      389.95      410.47     13.15 o 
   1   3  20      233.20      216.18     10.51 o 
   2   3  20        5.45        9.13      5.61 o 
   3   3  20       11.83       11.71      3.80 o 
   4   3  20        0.26        2.65      2.63 o 
   5   3  20        2.46        3.10      2.78 o 
   6   3  20        4.86        9.87      3.54 o 
   7   3  20        3.70        0.96      3.30 o 
   8   3  20        0.19       -0.59      3.98 o 
  -8   4  20        9.57       20.63     13.99 o 
  -7   4  20        1.49       -2.80     12.24 o 
  -6   4  20        8.05        1.05      9.79 o 
  -5   4  20       15.30       33.96     10.49 o 
  -4   4  20       86.22       95.18     10.50 o 
  -3   4  20      117.74      121.93     19.93 o 
  -2   4  20       30.32       29.75      7.39 o 
  -1   4  20       86.10       68.54      8.90 o 
   0   4  20       44.44       39.21      6.16 o 
   1   4  20       16.88       18.77      5.05 o 
   2   4  20       32.61       38.34      5.23 o 
   3   4  20       20.43       20.08      4.33 o 
   4   4  20        0.66        0.59      3.29 o 
   5   4  20       20.25       16.18      4.29 o 
   6   4  20       19.38       21.45      4.73 o 
   7   4  20        0.00        1.24      3.05 o 
  -7   5  20        7.82       15.04     12.59 o 
  -6   5  20        0.94        3.15     10.49 o 
  -5   5  20       88.08      119.26     18.89 o 
  -4   5  20       42.26       45.81     13.99 o 
  -3   5  20       17.95       19.93     11.89 o 
  -2   5  20       55.71       52.92      8.14 o 
  -1   5  20      100.68      104.18     10.50 o 
   0   5  20        1.44        1.13      5.38 o 
   1   5  20        4.74       11.74      4.29 o 
   2   5  20       36.14       32.47      5.94 o 
   3   5  20       10.59       14.16      4.02 o 
   4   5  20        0.01        1.69      4.59 o 
   5   5  20       21.80       34.09      5.51 o 
   6   5  20        1.28        2.39      3.66 o 
  -6   6  20        4.70       -4.20     10.84 o 
  -5   6  20        1.67       -4.90      9.79 o 
  -4   6  20        1.58       -2.80      9.79 o 
  -3   6  20        7.81       17.49     12.94 o 
  -2   6  20        1.34        6.64     10.14 o 
  -1   6  20        0.05       11.89     10.49 o 
   0   6  20        2.22        5.55      4.72 o 
   1   6  20        0.37        7.84      5.02 o 
   2   6  20       20.68       25.41      4.86 o 
   3   6  20        2.53       -0.92      3.45 o 
   4   6  20        7.89        4.93      3.74 o 
   5   6  20        2.38        9.17      4.04 o 
  -5   7  20       14.19       20.28     12.59 o 
  -4   7  20        1.33      -12.59      8.39 o 
  -3   7  20        1.34       11.89     10.84 o 
  -2   7  20       13.25        6.99     10.49 o 
  -1   7  20        5.31        2.76      6.22 o 
   0   7  20        2.41       10.40      5.40 o 
   1   7  20        1.97        3.01      4.70 o 
   2   7  20        5.17        9.03      5.32 o 
   3   7  20       13.93       19.10      8.85 o 
   4   7  20        0.35       -4.16      5.28 o 
  -2   8  20       16.30       11.19     10.49 o 
  -1   8  20        8.85       23.19      7.29 o 
   0   8  20        0.34        3.28      5.19 o 
   1   8  20        6.65       12.22      9.90 o 
  -9   1  21        2.43       -7.15      8.26 o 
  -8   1  21        1.60        4.46      7.62 o 
  -7   1  21        0.17        1.82      8.15 o 
  -6   1  21       22.41       30.12     13.64 o 
  -5   1  21       15.25        7.39      7.37 o 
  -4   1  21       16.28       15.20      7.90 o 
  -3   1  21      340.95      326.08     16.44 o 
  -2   1  21       37.68       30.86      7.79 o 
  -1   1  21      201.58      193.88     17.66 o 
   0   1  21        3.91        4.71     10.32 o 
   1   1  21      146.84      147.17      7.36 o 
   2   1  21       83.86       73.70      6.05 o 
   3   1  21       44.04       40.69      5.04 o 
   4   1  21        9.11        4.95      4.19 o 
   5   1  21        7.13       12.60      4.24 o 
   6   1  21       16.07       18.13      4.31 o 
   7   1  21        0.26        0.24      3.38 o 
   8   1  21        0.36       -0.84      3.15 o 
  -8   2  21        2.38        2.46      8.31 o 
  -7   2  21        3.05        2.30      7.69 o 
  -6   2  21        0.37        3.92      7.41 o 
  -5   2  21       36.91       35.10     10.67 o 
  -4   2  21        6.05        5.35      7.12 o 
  -3   2  21       37.24       24.17      7.62 o 
  -2   2  21       64.92       75.46     16.96 o 
  -1   2  21       75.70       80.41      9.99 o 
   0   2  21      110.18      111.97     11.00 o 
   1   2  21      145.87      154.86      7.53 o 
   2   2  21       75.39       74.58      6.32 o 
   3   2  21       23.20       22.66      4.22 o 
   4   2  21        0.12        0.54      3.33 o 
   5   2  21       12.89       16.67      4.17 o 
   6   2  21       23.54       31.36      5.13 o 
   7   2  21       17.88       19.78      4.32 o 
  -8   3  21        0.17       -4.98     12.94 o 
  -7   3  21        2.71        3.04      7.54 o 
  -6   3  21       26.60       24.67      8.74 o 
  -5   3  21       22.86       33.77      8.99 o 
  -4   3  21        0.53        6.90      6.86 o 
  -3   3  21       17.56       14.88      7.12 o 
  -2   3  21       51.90       51.51      9.09 o 
  -1   3  21      190.03      177.04     12.65 o 
   0   3  21       39.96       61.02     16.96 o 
   1   3  21       10.76       11.14      3.69 o 
   2   3  21        8.41        9.57      3.48 o 
   3   3  21       10.60       11.40      3.68 o 
   4   3  21        0.62        5.55      4.03 o 
   5   3  21       11.69        5.29      3.14 o 
   6   3  21       36.11       51.06      5.28 o 
   7   3  21       37.19       47.05      5.39 o 
  -7   4  21        8.43        6.99     12.94 o 
  -6   4  21        4.23        6.64     11.19 o 
  -5   4  21        5.40       10.22      6.79 o 
  -4   4  21       38.09       39.78      8.36 o 
  -3   4  21       22.42       37.67      7.90 o 
  -2   4  21       22.61       31.40      7.22 o 
  -1   4  21       42.04       47.06      8.15 o 
   0   4  21       10.54       13.15      5.92 o 
   1   4  21       61.94       52.99      6.79 o 
   2   4  21       26.70       27.56      5.74 o 
   3   4  21        2.57       -0.19      3.33 o 
   4   4  21        5.28        9.64      3.86 o 
   5   4  21       21.69       17.72      4.31 o 
   6   4  21        4.44        7.86      3.37 o 
  -7   5  21        1.01        8.74     11.89 o 
  -6   5  21       26.71       19.58     12.94 o 
  -5   5  21        0.52       -4.55      9.79 o 
  -4   5  21        5.30        0.70     10.14 o 
  -3   5  21       17.21       22.03     11.19 o 
  -2   5  21       49.46       68.55     15.04 o 
  -1   5  21        0.02       11.36      5.95 o 
   0   5  21       11.33       18.01      6.13 o 
   1   5  21        3.64        7.07      4.48 o 
   2   5  21       29.61       29.04      5.09 o 
   3   5  21        0.31        4.25      3.66 o 
   4   5  21       16.53       19.75      9.19 o 
   5   5  21        4.42        7.32      3.81 o 
   6   5  21        6.98        4.35      3.79 o 
  -5   6  21       43.01       81.14     17.49 o 
  -4   6  21        6.89       15.04     11.89 o 
  -3   6  21        2.66        0.70     10.14 o 
  -2   6  21        0.22        5.25      9.44 o 
  -1   6  21        7.89        8.74      9.79 o 
   0   6  21        0.07        0.35      8.74 o 
   1   6  21        7.01        1.37      4.36 o 
   2   6  21        5.70        7.02      3.98 o 
   3   6  21        1.14       -2.02      3.16 o 
   4   6  21        0.02       -2.14      3.12 o 
  -4   7  21        0.95       10.14     11.54 o 
  -3   7  21       13.00       17.49     11.89 o 
  -2   7  21       12.04       21.33     11.54 o 
  -1   7  21        1.09        6.99      9.09 o 
   0   7  21        0.84        3.27      5.62 o 
   1   7  21       12.43       13.70      5.94 o 
   2   7  21        0.24        9.88      5.26 o 
  -8   0  22       14.52       29.03     13.29 o 
  -7   0  22        1.40        3.15     10.84 o 
  -6   0  22        0.02        1.75      9.79 o 
  -5   0  22      130.49      118.21     18.54 o 
  -4   0  22        0.01        8.04      9.79 o 
  -3   0  22       69.64       88.48     15.74 o 
  -2   0  22       56.60       67.15     13.99 o 
  -1   0  22      119.08      139.19     17.49 o 
   0   0  22       78.07       93.38     15.39 o 
   1   0  22        1.64        2.61      4.45 o 
   2   0  22        1.54        0.02      4.28 o 
   3   0  22       18.12       10.85      5.42 o 
   4   0  22       48.34       51.81      8.28 o 
   5   0  22        6.97        2.97      4.70 o 
   6   0  22        0.29        2.04      4.68 o 
   7   0  22        0.00       -0.78      4.13 o 
  -8   1  22        2.08       -9.40      8.03 o 
  -7   1  22        9.67       18.33      9.02 o 
  -6   1  22        5.91        3.78      8.03 o 
  -5   1  22        0.18       -3.45      6.80 o 
  -4   1  22        6.69        9.27      7.42 o 
  -3   1  22       19.77       17.70     10.49 o 
  -2   1  22       18.09       18.08      7.41 o 
  -1   1  22       45.97       52.13      9.11 o 
   0   1  22        3.61        6.81      8.92 o 
   1   1  22        8.25       11.44      3.62 o 
   2   1  22       40.56       40.28      4.98 o 
   3   1  22       33.13       30.21      4.90 o 
   4   1  22        9.10       15.83      4.57 o 
   5   1  22        0.06       -1.54      3.04 o 
   6   1  22        0.13       -0.32      3.12 o 
   7   1  22        1.44        6.68      3.80 o 
  -8   2  22        1.94       10.67      8.53 o 
  -7   2  22        0.19        2.77      7.97 o 
  -6   2  22        0.35        4.90      7.52 o 
  -5   2  22        1.49       -0.89      6.53 o 
  -4   2  22       12.30       17.14     11.72 o 
  -3   2  22       11.62       15.19      6.77 o 
  -2   2  22        0.04        0.96      5.67 o 
  -1   2  22        8.56        7.34      5.94 o 
   0   2  22       86.17       81.87     10.31 o 
   1   2  22        1.92       -2.02      3.08 o 
   2   2  22        3.25        6.45      3.45 o 
   3   2  22        4.83        1.79      3.52 o 
   4   2  22        1.61        0.24      3.17 o 
   5   2  22        3.48        5.35      3.44 o 
   6   2  22        9.67       10.36      4.16 o 
   7   2  22        0.08        2.30      3.53 o 
  -7   3  22       18.22       20.60      8.65 o 
  -6   3  22        3.25       -7.37      7.22 o 
  -5   3  22        0.86       -0.46      7.02 o 
  -4   3  22        8.00        8.33      6.72 o 
  -3   3  22        1.02        2.97      8.22 o 
  -2   3  22       90.71       93.85     12.07 o 
  -1   3  22       54.26       49.52     14.51 o 
   0   3  22       44.15       45.66     11.89 o 
   1   3  22        3.22        9.98      4.83 o 
   2   3  22       40.85       41.08      5.65 o 
   3   3  22        2.09        2.44      3.27 o 
   4   3  22       37.26       36.04      5.27 o 
   5   3  22        2.12        6.92      3.59 o 
   6   3  22        5.19       13.42      3.70 o 
  -7   4  22        8.70        0.00     12.24 o 
  -6   4  22       36.50       58.75     17.49 o 
  -5   4  22        5.79       -4.90      9.44 o 
  -4   4  22        0.03        5.47      6.53 o 
  -3   4  22       65.46       74.47     10.49 o 
  -2   4  22        5.95        3.21      5.56 o 
  -1   4  22       14.89       15.25      9.44 o 
   0   4  22        4.06        7.62      5.46 o 
   1   4  22       12.89       12.41      4.87 o 
   2   4  22        8.75       10.91      4.93 o 
   3   4  22        4.57        7.63      4.35 o 
   4   4  22        1.47        3.29      4.54 o 
   5   4  22        3.63        4.41      3.12 o 
   6   4  22        0.91        2.32      3.28 o 
  -6   5  22        9.07       12.24     11.19 o 
  -5   5  22       51.77       69.94     16.09 o 
  -4   5  22        4.10       15.39     11.89 o 
  -3   5  22        1.37        2.10      9.44 o 
  -2   5  22       34.36       36.37     12.24 o 
  -1   5  22       26.42       29.59     10.67 o 
   0   5  22        7.87       17.12      6.05 o 
   1   5  22        1.06        6.48      4.63 o 
   2   5  22       12.72       11.39      4.28 o 
   3   5  22        0.04        4.24      3.60 o 
   4   5  22       26.94       25.93      4.99 o 
   5   5  22        1.15       -1.47      3.45 o 
  -4   6  22        7.79       19.93     12.94 o 
  -3   6  22       46.30       68.55     16.79 o 
  -2   6  22        3.19       10.49      9.44 o 
  -1   6  22        1.37        7.34      9.09 o 
   0   6  22        4.28       17.84      9.79 o 
   1   6  22        2.05        1.69      6.61 o 
   2   6  22        1.86        4.07      4.77 o 
   3   6  22        0.00       -1.81      3.23 o 
  -1   7  22        0.44        1.75      9.09 o 
   0   7  22        0.12       10.49      9.09 o 
  -7   1  23        0.96        9.06      8.39 o 
  -6   1  23       24.69       21.63      8.78 o 
  -5   1  23       10.65        4.83      8.74 o 
  -4   1  23        0.46        6.64      7.17 o 
  -3   1  23       21.32       31.41      8.26 o 
  -2   1  23        0.14       -5.73      9.44 o 
  -1   1  23      141.70      150.84     12.72 o 
   0   1  23        2.24       -2.87      6.30 o 
   1   1  23       41.85       46.53      8.36 o 
   2   1  23        0.03       -0.50      3.10 o 
   3   1  23        4.17        3.91      3.44 o 
   4   1  23        3.88        1.22      3.36 o 
   5   1  23        0.44       -0.46      3.26 o 
   6   1  23        2.72        5.12      4.80 o 
  -7   2  23        2.49       15.44      9.02 o 
  -6   2  23        0.98       21.32      8.71 o 
  -5   2  23        0.02        8.15     13.46 o 
  -4   2  23        4.41        9.90      7.22 o 
  -3   2  23        7.91        3.39      6.77 o 
  -2   2  23        3.65        9.09      6.52 o 
  -1   2  23        8.63        7.73      6.52 o 
   0   2  23       34.46       44.00     11.19 o 
   1   2  23       14.34       12.66      6.55 o 
   2   2  23       24.04       27.78      6.81 o 
   3   2  23        4.19        2.47      3.16 o 
   4   2  23        0.10        0.74      3.07 o 
   5   2  23        9.56        6.66      3.61 o 
   6   2  23        3.56        1.18      3.87 o 
  -7   3  23        6.73       12.40     20.81 o 
  -6   3  23        8.58       13.18      8.12 o 
  -5   3  23       40.33       55.58     15.74 o 
  -4   3  23        0.25       -2.77      9.97 o 
  -3   3  23        0.01       -2.46      6.05 o 
  -2   3  23       19.47       28.64      7.76 o 
  -1   3  23       33.00       42.54      8.16 o 
   0   3  23       16.13       13.57      6.02 o 
   1   3  23        9.01        6.47      5.69 o 
   2   3  23        6.02        8.47      3.72 o 
   3   3  23        0.22       -4.18      2.79 o 
   4   3  23        0.71        3.20      3.45 o 
   5   3  23       14.57       13.29      3.90 o 
  -6   4  23        0.11      -10.49     10.14 o 
  -5   4  23        1.36        8.74     10.49 o 
  -4   4  23       40.40       51.25      9.36 o 
  -3   4  23       15.12       16.62      6.81 o 
  -2   4  23       24.50       28.24      7.31 o 
  -1   4  23        2.12        7.65      5.28 o 
   0   4  23        0.35        6.00      5.56 o 
   1   4  23       11.32       16.30      6.02 o 
   2   4  23        9.64       13.34      5.07 o 
   3   4  23       21.96       25.75      4.78 o 
   4   4  23        0.06        3.52      3.38 o 
   5   4  23        0.57        2.14      3.14 o 
  -5   5  23        2.22        6.99     10.14 o 
  -4   5  23       11.32       30.43     12.24 o 
  -3   5  23        3.86        0.00      8.04 o 
  -2   5  23        2.35       11.89      9.79 o 
  -1   5  23        0.01        3.85      8.04 o 
   0   5  23       17.20       16.91      7.17 o 
   1   5  23        0.15        3.26      4.78 o 
   2   5  23        0.99        2.43      4.15 o 
   3   5  23        3.00        7.97      4.09 o 
  -3   6  23        3.36        7.34      9.44 o 
  -2   6  23        0.60        3.50      8.74 o 
  -1   6  23        2.22        5.25      8.74 o 
   0   6  23       12.35       10.84      8.74 o 
   1   6  23        0.00       -1.75      6.99 o 
  -6   0  24       60.28       61.90     16.09 o 
  -5   0  24        8.29       28.68     13.64 o 
  -4   0  24       27.44       38.47     12.94 o 
  -3   0  24       12.11       19.23     11.19 o 
  -2   0  24        0.24       -6.30      8.04 o 
  -1   0  24       41.58       47.56     13.29 o 
   0   0  24        9.57       15.74      9.44 o 
   1   0  24       17.25       22.03      9.44 o 
   2   0  24       15.93       15.39      8.74 o 
   3   0  24       29.64       26.66      6.68 o 
   4   0  24       17.05       22.52      6.66 o 
   5   0  24        5.63       -1.66      4.82 o 
  -6   1  24        0.23        8.93      8.03 o 
  -5   1  24       17.40       26.97      9.11 o 
  -4   1  24        0.62        7.69      7.17 o 
  -3   1  24        1.30        1.00      6.66 o 
  -2   1  24       33.32       41.24      8.76 o 
  -1   1  24        2.52        0.34      5.92 o 
   0   1  24        3.25       -1.56      9.27 o 
   1   1  24       23.90       30.42      8.01 o 
   2   1  24        0.02        0.99      5.28 o 
   3   1  24        7.78        9.92      3.83 o 
   4   1  24       12.21       17.74      4.65 o 
   5   1  24        2.31        3.58      3.69 o 
  -6   2  24        8.61       -2.96     17.14 o 
  -5   2  24       10.86       13.31      8.22 o 
  -4   2  24        0.15       -1.20      6.87 o 
  -3   2  24        7.76       29.04      8.28 o 
  -2   2  24        2.28        9.14      6.66 o 
  -1   2  24        0.05        3.75      5.81 o 
   0   2  24        0.31        6.48      6.12 o 
   1   2  24        3.76       -4.01      6.30 o 
   2   2  24       17.32       21.21      6.72 o 
   3   2  24        8.01       15.02      3.91 o 
   4   2  24       23.56       33.85      5.36 o 
   5   2  24        0.14        0.27      3.34 o 
  -6   3  24       13.46       14.32      9.00 o 
  -5   3  24        9.18       28.90      9.07 o 
  -4   3  24        2.82        1.21      6.66 o 
  -3   3  24        0.64        8.00      6.89 o 
  -2   3  24        2.98       20.81      7.30 o 
  -1   3  24        0.16        7.69      5.94 o 
   0   3  24        3.18       10.14      5.42 o 
   1   3  24       25.36       41.11      8.16 o 
   2   3  24       16.44       24.37      9.62 o 
   3   3  24        1.62        4.60      3.62 o 
   4   3  24        3.98        2.89      3.55 o 
  -5   4  24        3.33        9.44     11.19 o 
  -4   4  24        0.27        4.55      9.79 o 
  -3   4  24        0.13       17.53      6.55 o 
  -2   4  24       30.32       49.36      9.06 o 
  -1   4  24        0.08        8.92      5.69 o 
   0   4  24        4.15        0.98      5.06 o 
   1   4  24        0.09        5.66      5.37 o 
   2   4  24       21.23       37.08      7.90 o 
   3   4  24        0.98       -2.33      4.49 o 
  -3   5  24        9.48       17.49     11.54 o 
  -2   5  24        0.00        8.04      9.09 o 
  -1   5  24        4.49       10.14      8.74 o 
   0   5  24        0.13        1.82      5.12 o 
   1   5  24        3.74       14.66      6.05 o 
   2   5  24        0.64        6.47      5.44 o 
  -5   1  25        0.30       22.38      8.90 o 
  -4   1  25        5.21        8.36      7.22 o 
  -3   1  25       24.73       44.44      9.52 o 
  -2   1  25        0.37        5.85      9.09 o 
  -1   1  25        0.63        3.94      6.12 o 
   0   1  25        0.18        3.61      5.81 o 
   1   1  25       31.01       37.23      8.28 o 
   2   1  25       15.69       23.58      9.44 o 
   3   1  25        0.14       -2.57      4.87 o 
   4   1  25        1.72        1.43      3.66 o 
  -5   2  25        8.01        9.23     12.59 o 
  -4   2  25        9.59       12.30      8.03 o 
  -3   2  25        6.78       17.34      7.69 o 
  -2   2  25       15.52       20.28      7.42 o 
  -1   2  25        4.81       12.77      6.77 o 
   0   2  25       44.28       64.47      9.81 o 
   1   2  25        4.95       -3.05      5.95 o 
   2   2  25        1.16       11.97     14.69 o 
   3   2  25       11.54       29.86      7.16 o 
   4   2  25        0.07        1.21      3.14 o 
  -4   3  25        7.84       16.13      8.01 o 
  -3   3  25        1.90        7.82      6.77 o 
  -2   3  25        0.35        7.96      6.87 o 
  -1   3  25        0.92        7.28      5.56 o 
   0   3  25       14.37       16.30      6.42 o 
   1   3  25       22.54       28.15      6.81 o 
   2   3  25       10.98       15.65      6.05 o 
   3   3  25        0.21        8.31      4.78 o 
  -3   4  25        0.28        9.79      6.55 o 
  -2   4  25        3.06        3.16      5.42 o 
  -1   4  25       28.37       32.94      7.97 o 
   0   4  25        0.58        5.38      5.21 o 
   1   4  25        1.77       14.18      6.30 o 
  -4   0  26        2.39       16.79     10.84 o 
  -3   0  26       26.65       25.88     11.19 o 
  -2   0  26        0.35        1.75      9.09 o 
  -1   0  26        2.22       -6.30      7.69 o 
   0   0  26        0.60       12.59      8.74 o 
   1   0  26       11.63       20.28     10.14 o 
   2   0  26       10.06       12.24      8.04 o 
   3   0  26       24.72       44.07     12.59 o 
  -4   1  26        3.72       18.45      8.15 o 
  -3   1  26        3.57        3.75      6.72 o 
  -2   1  26        0.91        4.66      6.22 o 
  -1   1  26        0.56       -4.25      5.28 o 
   0   1  26        0.42       -3.15      5.44 o 
   1   1  26        5.95       13.99      6.43 o 
   2   1  26        9.40       18.17      6.52 o 
  -3   2  26        0.60        1.50      6.80 o 
  -2   2  26        2.94       13.88      8.22 o 
  -1   2  26        1.97        0.05      5.92 o 
   0   2  26       10.76        9.54      5.96 o 
   1   2  26        7.40       14.38      7.02 o 
   2   2  26        0.13       13.59      6.02 o 
  -2   3  26        0.80        7.85      6.52 o 
  -1   3  26       16.23       20.63      6.92 o 
   0   3  26        4.40        7.24      5.78 o 
                                                 
